# Supplementary material for: Predicting Hemagglutinin MHC-II Ligand Analogues in Anti-TNFα Biologics: Implications for Immunogenicity of Pharmaceutical Proteins
Source: PLoS One. 2015 Aug 13;10(8):e0135451. doi: 10.1371/journal.pone.0135451 (PMC4536234; doi:10.1371/journal.pone.0135451)
Supplement: S5 Fig — (ZIP) [file pone.0135451.s005.zip]

Archive with 128 entries (128 files):
- CA07 CA3726 1001.xls
- CA07 CA07 1001.xls
- CA07 NY3095 0401.xls
- CA07 CA3726 0401.xls
- CA07 CA07 0401.xls
- CA07 NY3095 0101.xls
- CA07 CA3726 0101.xls
- CA07 CA07 0101.xls
- ETN NY3095 1001.xls
- ETN NY3995 1001.xls
- ETN CA3726 1001.xls
- ETN CA07 1001.xls
- ETN NY3095 0401.xls
- ETN CA3726 0401.xls
- ETN CA07 0401.xls
- ETN NY3095 0101.xls
- ETN CA3726 0101.xls
- ETN CA07 0101.xls
- ADALC NY3095 1001.xls
- ADALC CA3726 1001.xls
- ADALC NY3095 0401.xls
- ADALC CA3726 0401.xls
- ADALC NY3095 0101.xls
- ADALC CA3726 0101.xls
- ADAHC NY3095 1001.xls
- ADAHC CA3726 1001.xls
- ADAHC CA07 1001.xls
- ADAHC NY3095 0401.xls
- ADAHC CA3726 0401.xls
- ADAHC CA07 0401.xls
- ADAHC NY3095 0101.xls
- ADAHC CA3726 0101.xls
- ADAHC CA07 0101.xls
- IFXLC NY3095 1001.xls
- IFXLC CA3726 1001.xls
- IFXLC CA07 1001.xls
- IFXLC NY3095 0401.xls
- IFXLC CA3726 0401.xls
- IFXLC CA07 0401.xls
- IFXLC NY3095 0101.xls
- IFXLC CA3726 0101.xls
- IFXLC CA07 0101.xls
- IFXHC NY3095 1001.xls
- IFXHC CA3726 1001.xls
- IFXHC CA07 1001.xls
- IFXHC NY3095 0401.xls
- IFXHC CA3726 0401.xls
- IFXHC CA07 0401.xls
- IFXHC NY3095 0101.xls
- IFXHC CA07 0101.xls
- IFXHC CA3726 0101.xls
- ADALC CA07 0101.xls
- ADALC CA07 0401.xls
- ADALC CA07 1001.xls
- CA07 NY3095 1001.xls
- ADAHC NY3095 0103.xls
- ADAHC CA07 1502.xls
- IFXHC CA07 1502.xls
- IFXLC CA07 0103.xls
- ADAHC CA07 0103.xls
- ADALC PA10 0401.xls
- ADAHC PA10 0401.xls
- ETN PA10 1001.xls
- ETN PA10 0401.xls
- ETN PA10 0101.xls
- ETN NY1050 1001.xls
- ETN NY1050 0401.xls
- ETN NY1050 0101.xls
- IFXLC PA10 1001.xls
- IFXLC PA10 0401.xls
- IFXLC PA10 0101.xls
- IFXLC NY1050 0101.xls
- IFXHC PA10 1001.xls
- IFXHC PA10 0401.xls
- IFXHC PA10 0101.xls
- IFXLC NY1050 1001.xls
- IFXLC NY1050 0401.xls
- IFXHC NY1050 1001.xls
- IFXHC NY1050 0401.xls
- IFXHC NY1050 0101.xls
- ADALC PA10 1001.xls
- ADALC NY1050 1001.xls
- ADAHC NY1050 0101.xls
- ETN PA10 1502.xls
- ETN NY1050 1502.xls
- ETN CA3726 1502.xls
- ETN CA07 1502.xls
- ETN NY3095 1502.xls
- IFXLC PA10 1502.xls
- IFXLC NY1050 1502.xls
- IFXLC CA3726 1502.xls
- IFXLC CA07 1502.xls
- IFXLC NY3095 1502.xls
- IFXHC PA10 1502.xls
- IFXHC NY1050 1502.xls
- IFXHC CA3726 1502.xls
- IFXHC NY3095 1502.xls
- ADALC PA10 1502.xls
- ADALC NY1050 1502.xls
- ADALC CA3726 1502.xls
- ADALC CA07 1502.xls
- ADALC NY3095 1502.xls
- ADAHC PA10 1502.xls
- ADAHC NY1050 1502.xls
- ADAHC CA3726 1502.xls
- ADAHC NY3095 1502.xls
- ETN PA10 0103.xls
- ETN NY1050 0103.xls
- ETN CA3726 0103.xls
- ETN CA07 0103.xls
- ETN NY3095 0103.xls
- IFXLC PA10 0103.xls
- IFXLC NY1050 0103.xls
- IFXLC CA3726 0103.xls
- IFXLC NY3095 0103.xls
- IFXHC PA10 0103.xls
- IFXHC NY1050 0103.xls
- IFXHC CA3726 0103.xls
- IFXHC CA07 0103.xls
- IFXHC NY3095 0103.xls
- ADALC PA10 0103.xls
- ADALC NY1050 0103.xls
- ADALC CA3726 0103.xls
- ADALC CA07 0103.xls
- ADALC NY3095 0103.xls
- ADAHC PA10 0103.xls
- ADAHC NY1050 0103.xls
- ADAHC CA3726 0103.xls
