# Supplementary material for: Predicting Hemagglutinin MHC-II Ligand Analogues in Anti-TNFα Biologics: Implications for Immunogenicity of Pharmaceutical Proteins
Source: PLoS One. 2015 Aug 13;10(8):e0135451. doi: 10.1371/journal.pone.0135451 (PMC4536234; doi:10.1371/journal.pone.0135451)
Supplement: S5 Fig — (ZIP) [file pone.0135451.s005.zip › CA07 CA07 1001.xls]

## Sheet: Sheet1
XCoord	YCoord	DStart	DEnd	DLigand	VStart	VEnd	VLigand	Sequence	%Total
3.1	0.69	5	19	LVVLLYTFATANADT	530	544	ILAIYSTVASSLVLV	ilai**T*As**v**	53.3333
1.59	0.69	6	20	VVLLYTFATANADTL	530	544	ILAIYSTVASSLVLV	ilaiYs*v***l**v	60
7.87	0.69	271	285	AFAMERNAGSGIIIS	530	544	ILAIYSTVASSLVLV	i*Ai***v*S*lvl*	53.3333
0.69	0.69	530	544	ILAIYSTVASSLVLV	530	544	ILAIYSTVASSLVLV	ILAIYSTVASSLVLV	100
0.73	0.69	531	545	LAIYSTVASSLVLVV	530	544	ILAIYSTVASSLVLV	ila**s*v*S*lvlV	66.6667
7.45	0.73	3	17	AILVVLLYTFATANA	531	545	LAIYSTVASSLVLVV	lai***v*s*l*l*v	53.3333
1.59	0.73	6	20	VVLLYTFATANADTL	531	545	LAIYSTVASSLVLVV	lai**T*As**v**v	53.3333
0.69	0.73	530	544	ILAIYSTVASSLVLV	531	545	LAIYSTVASSLVLVV	lai**t*a*S*vlvV	66.6667
0.73	0.73	531	545	LAIYSTVASSLVLVV	531	545	LAIYSTVASSLVLVV	LAIYSTVASSLVLVV	100
5.53	1.09	4	18	ILVVLLYTFATANAD	529	543	QILAIYSTVASSLVL	*ilai**T*As**v*	53.3333
3.77	1.09	270	284	YAFAMERNAGSGIII	529	543	QILAIYSTVASSLVL	*i*Ai***v*S*lvl	53.3333
1.09	1.09	529	543	QILAIYSTVASSLVL	529	543	QILAIYSTVASSLVL	QILAIYSTVASSLVL	100
1.59	1.59	6	20	VVLLYTFATANADTL	6	20	VVLLYTFATANADTL	VVLLYTFATANADTL	100
0.69	1.59	530	544	ILAIYSTVASSLVLV	6	20	VVLLYTFATANADTL	vvllYt*a***a**l	60
0.73	1.59	531	545	LAIYSTVASSLVLVV	6	20	VVLLYTFATANADTL	vvl**T*At**a**l	53.3333
7.45	1.72	3	17	AILVVLLYTFATANA	528	542	YQILAIYSTVASSLV	**ilai**T*As**v	53.3333
1.72	1.72	528	542	YQILAIYSTVASSLV	528	542	YQILAIYSTVASSLV	YQILAIYSTVASSLV	100
1.77	1.77	7	21	VLLYTFATANADTLC	7	21	VLLYTFATANADTLC	VLLYTFATANADTLC	100
0.73	1.77	531	545	LAIYSTVASSLVLVV	7	21	VLLYTFATANADTLC	vllYt*a***a**l*	53.3333
1.84	1.84	269	283	RYAFAMERNAGSGII	269	283	RYAFAMERNAGSGII	RYAFAMERNAGSGII	100
1.95	1.95	532	546	AIYSTVASSLVLVVS	532	546	AIYSTVASSLVLVVS	AIYSTVASSLVLVVS	100
1.99	1.99	326	340	STKLRLATGLRNIPS	326	340	STKLRLATGLRNIPS	STKLRLATGLRNIPS	100
1.99	1.99	526	540	RIYQILAIYSTVASS	526	540	RIYQILAIYSTVASS	RIYQILAIYSTVASS	100
7.45	2.02	3	17	AILVVLLYTFATANA	527	541	IYQILAIYSTVASSL	i**ilaiYs*v***l	60
2.02	2.02	527	541	IYQILAIYSTVASSL	527	541	IYQILAIYSTVASSL	IYQILAIYSTVASSL	100
4.73	2.02	533	547	IYSTVASSLVLVVSL	527	541	IYQILAIYSTVASSL	IY**lA****va*SL	53.3333
2.1	2.1	525	539	TRIYQILAIYSTVAS	525	539	TRIYQILAIYSTVAS	TRIYQILAIYSTVAS	100
2.4	2.4	325	339	KSTKLRLATGLRNIP	325	339	KSTKLRLATGLRNIP	KSTKLRLATGLRNIP	100
2.5	2.5	524	538	STRIYQILAIYSTVA	524	538	STRIYQILAIYSTVA	STRIYQILAIYSTVA	100
2.74	2.74	57	71	KLCKLRGVAPLHLGK	57	71	KLCKLRGVAPLHLGK	KLCKLRGVAPLHLGK	100
3.03	3.03	8	22	LLYTFATANADTLCI	8	22	LLYTFATANADTLCI	LLYTFATANADTLCI	100
3.1	3.1	5	19	LVVLLYTFATANADT	5	19	LVVLLYTFATANADT	LVVLLYTFATANADT	100
0.69	3.1	530	544	ILAIYSTVASSLVLV	5	19	LVVLLYTFATANADT	lvvl**T*At**a**	53.3333
3.12	3.12	324	338	VKSTKLRLATGLRNI	324	338	VKSTKLRLATGLRNI	VKSTKLRLATGLRNI	100
3.18	3.18	268	282	PRYAFAMERNAGSGI	268	282	PRYAFAMERNAGSGI	PRYAFAMERNAGSGI	100
3.59	3.59	58	72	LCKLRGVAPLHLGKC	58	72	LCKLRGVAPLHLGKC	LCKLRGVAPLHLGKC	100
3.64	3.64	56	70	GKLCKLRGVAPLHLG	56	70	GKLCKLRGVAPLHLG	GKLCKLRGVAPLHLG	100
3.67	3.67	55	69	NGKLCKLRGVAPLHL	55	69	NGKLCKLRGVAPLHL	NGKLCKLRGVAPLHL	100
3.67	3.67	327	341	TKLRLATGLRNIPSI	327	341	TKLRLATGLRNIPSI	TKLRLATGLRNIPSI	100
3.77	3.77	270	284	YAFAMERNAGSGIII	270	284	YAFAMERNAGSGIII	YAFAMERNAGSGIII	100
1.09	3.77	529	543	QILAIYSTVASSLVL	270	284	YAFAMERNAGSGIII	*a*Am***a*S*iii	53.3333
7.45	4.01	3	17	AILVVLLYTFATANA	440	454	AELLVLLENERTLDY	A*LlVLL****Tl**	53.3333
4.01	4.01	440	454	AELLVLLENERTLDY	440	454	AELLVLLENERTLDY	AELLVLLENERTLDY	100
4.71	4.71	332	346	ATGLRNIPSIQSRGL	332	346	ATGLRNIPSIQSRGL	ATGLRNIPSIQSRGL	100
7.63	4.73	522	536	LESTRIYQILAIYST	533	547	IYSTVASSLVLVVSL	i*ST*a**lvlv*S*	60
2.02	4.73	527	541	IYQILAIYSTVASSL	533	547	IYSTVASSLVLVVSL	IY**vA****lv*SL	53.3333
4.73	4.73	533	547	IYSTVASSLVLVVSL	533	547	IYSTVASSLVLVVSL	IYSTVASSLVLVVSL	100
5.04	5.04	523	537	ESTRIYQILAIYSTV	523	537	ESTRIYQILAIYSTV	ESTRIYQILAIYSTV	100
5.37	5.37	224	238	SKKFKPEIAIRPKVR	224	238	SKKFKPEIAIRPKVR	SKKFKPEIAIRPKVR	100
5.53	5.53	4	18	ILVVLLYTFATANAD	4	18	ILVVLLYTFATANAD	ILVVLLYTFATANAD	100
1.09	5.53	529	543	QILAIYSTVASSLVL	4	18	ILVVLLYTFATANAD	*lvvl**T*At**a*	53.3333
5.58	5.58	9	23	LYTFATANADTLCIG	9	23	LYTFATANADTLCIG	LYTFATANADTLCIG	100
6.24	6.24	212	226	ADAYVFVGSSRYSKK	212	226	ADAYVFVGSSRYSKK	ADAYVFVGSSRYSKK	100
6.47	6.47	328	342	KLRLATGLRNIPSIQ	328	342	KLRLATGLRNIPSIQ	KLRLATGLRNIPSIQ	100
6.68	6.68	441	455	ELLVLLENERTLDYH	441	455	ELLVLLENERTLDYH	ELLVLLENERTLDYH	100
6.79	6.79	223	237	YSKKFKPEIAIRPKV	223	237	YSKKFKPEIAIRPKV	YSKKFKPEIAIRPKV	100
6.83	6.83	439	453	NAELLVLLENERTLD	439	453	NAELLVLLENERTLD	NAELLVLLENERTLD	100
6.95	6.95	323	337	YVKSTKLRLATGLRN	323	337	YVKSTKLRLATGLRN	YVKSTKLRLATGLRN	100
10	7.03	158	172	AKSFYKNLIWLVKKG	331	345	LATGLRNIPSIQSRG	l*t**rNi**i**rG	53.3333
7.03	7.03	331	345	LATGLRNIPSIQSRG	331	345	LATGLRNIPSIQSRG	LATGLRNIPSIQSRG	100
7.06	7.06	267	281	VPRYAFAMERNAGSG	267	281	VPRYAFAMERNAGSG	VPRYAFAMERNAGSG	100
7.45	7.45	3	17	AILVVLLYTFATANA	3	17	AILVVLLYTFATANA	AILVVLLYTFATANA	100
4.01	7.45	440	454	AELLVLLENERTLDY	3	17	AILVVLLYTFATANA	A*LvVLL****Ta**	53.3333
2.02	7.45	527	541	IYQILAIYSTVASSL	3	17	AILVVLLYTFATANA	a**vvllYt*a***a	60
1.72	7.45	528	542	YQILAIYSTVASSLV	3	17	AILVVLLYTFATANA	**lvvl**T*At**a	53.3333
0.73	7.45	531	545	LAIYSTVASSLVLVV	3	17	AILVVLLYTFATANA	ail***l*t*a*a*a	53.3333
7.63	7.63	522	536	LESTRIYQILAIYST	522	536	LESTRIYQILAIYST	LESTRIYQILAIYST	100
4.73	7.63	533	547	IYSTVASSLVLVVSL	522	536	LESTRIYQILAIYST	l*ST*i**ilai*S*	60
7.76	7.76	320	334	CPKYVKSTKLRLATG	320	334	CPKYVKSTKLRLATG	CPKYVKSTKLRLATG	100
7.76	7.76	333	347	TGLRNIPSIQSRGLF	333	347	TGLRNIPSIQSRGLF	TGLRNIPSIQSRGLF	100
7.8	7.8	211	225	NADAYVFVGSSRYSK	211	225	NADAYVFVGSSRYSK	NADAYVFVGSSRYSK	100
7.87	7.87	271	285	AFAMERNAGSGIIIS	271	285	AFAMERNAGSGIIIS	AFAMERNAGSGIIIS	100
0.69	7.87	530	544	ILAIYSTVASSLVLV	271	285	AFAMERNAGSGIIIS	a*Am***a*S*iii*	53.3333
8.03	8.03	213	227	DAYVFVGSSRYSKKF	213	227	DAYVFVGSSRYSKKF	DAYVFVGSSRYSKKF	100
8.11	8.11	306	320	SLPFQNIHPITIGKC	306	320	SLPFQNIHPITIGKC	SLPFQNIHPITIGKC	100
8.16	8.16	438	452	YNAELLVLLENERTL	438	452	YNAELLVLLENERTL	YNAELLVLLENERTL	100
8.19	8.19	59	73	CKLRGVAPLHLGKCN	59	73	CKLRGVAPLHLGKCN	CKLRGVAPLHLGKCN	100
8.21	8.21	319	333	KCPKYVKSTKLRLAT	319	333	KCPKYVKSTKLRLAT	KCPKYVKSTKLRLAT	100
8.56	8.56	305	319	TSLPFQNIHPITIGK	305	319	TSLPFQNIHPITIGK	TSLPFQNIHPITIGK	100
8.93	8.93	214	228	AYVFVGSSRYSKKFK	214	228	AYVFVGSSRYSKKFK	AYVFVGSSRYSKKFK	100
9.67	9.67	442	456	LLVLLENERTLDYHD	442	456	LLVLLENERTLDYHD	LLVLLENERTLDYHD	100
9.75	9.75	225	239	KKFKPEIAIRPKVRD	225	239	KKFKPEIAIRPKVRD	KKFKPEIAIRPKVRD	100
10	10	158	172	AKSFYKNLIWLVKKG	158	172	AKSFYKNLIWLVKKG	AKSFYKNLIWLVKKG	100
7.03	10	331	345	LATGLRNIPSIQSRG	158	172	AKSFYKNLIWLVKKG	a*s**kNl**l**kG	53.3333
