# Supplementary material for: Predicting Hemagglutinin MHC-II Ligand Analogues in Anti-TNFα Biologics: Implications for Immunogenicity of Pharmaceutical Proteins
Source: PLoS One. 2015 Aug 13;10(8):e0135451. doi: 10.1371/journal.pone.0135451 (PMC4536234; doi:10.1371/journal.pone.0135451)
Supplement: S5 Fig — (ZIP) [file pone.0135451.s005.zip › CA07 NY3095 0401.xls]

## Sheet: Sheet1
XCoord	YCoord	DStart	DEnd	DLigand	VStart	VEnd	VLigand	Sequence	%Total
2.28	0.41	1	15	MKAILVVLLYTFATA	3	17	VKLLVLLCTFTATYA	vKllvll**fT***A	66.6667
2.79	0.41	527	541	IYQILAIYSTVASSL	3	17	VKLLVLLCTFTATYA	v**lvll*t**At*a	60
1.21	0.41	539	553	SSLVLVVSLGAISFW	3	17	VKLLVLLCTFTATYA	**Llvll****aty*	53.3333
1.77	0.44	2	16	KAILVVLLYTFATAN	2	16	KVKLLVLLCTFTATY	Kv*LlVLL*TF****	60
2.79	0.44	526	540	RIYQILAIYSTVASS	2	16	KVKLLVLLCTFTATY	kv**lvll*t**At*	60
1.16	0.44	538	552	ASSLVLVVSLGAISF	2	16	KVKLLVLLCTFTATY	***Llvll****aty	53.3333
1.77	0.44	2	16	KAILVVLLYTFATAN	4	18	KLLVLLCTFTATYAD	Kllvll**fT***A*	60
0.99	0.44	4	18	ILVVLLYTFATANAD	4	18	KLLVLLCTFTATYAD	*LlVLL*TF****AD	60
4.76	0.44	442	456	LLVLLENERTLDYHD	4	18	KLLVLLCTFTATYAD	*LlvL****Ta*Y*D	53.3333
2.79	0.44	528	542	YQILAIYSTVASSLV	4	18	KLLVLLCTFTATYAD	**lvll*t**At*a*	53.3333
2.72	0.44	540	554	SLVLVVSLGAISFWM	4	18	KLLVLLCTFTATYAD	*Llvll****aty**	53.3333
2.28	0.49	1	15	MKAILVVLLYTFATA	1	15	MKVKLLVLLCTFTAT	MKv*LlVLL*TF***	66.6667
2.79	0.49	525	539	TRIYQILAIYSTVAS	1	15	MKVKLLVLLCTFTAT	*kv**lvll*t**At	60
1.23	0.49	537	551	VASSLVLVVSLGAIS	1	15	MKVKLLVLLCTFTAT	m***Llvll****at	53.3333
2.83	0.49	541	555	LVLVVSLGAISFWMC	1	15	MKVKLLVLLCTFTAT	m*v*l*v*l*tF*a*	53.3333
2.28	0.54	1	15	MKAILVVLLYTFATA	537	551	ASSLVLLVSLGAISF	a**lvllv****is*	53.3333
2.79	0.54	527	541	IYQILAIYSTVASSL	537	551	ASSLVLLVSLGAISF	a**lvll*S**A*S*	53.3333
5.14	0.54	533	547	IYSTVASSLVLVVSL	537	551	ASSLVLLVSLGAISF	a*S*Vl***l*aiS*	53.3333
1.16	0.54	538	552	ASSLVLVVSLGAISF	537	551	ASSLVLLVSLGAISF	ASSLVLlVSLGAISF	100
0.79	0.58	5	19	LVVLLYTFATANADT	536	550	VASSLVLLVSLGAIS	va**L***vsl*A*s	53.3333
2.79	0.58	526	540	RIYQILAIYSTVASS	536	550	VASSLVLLVSLGAIS	*a**lvll*S**A*S	53.3333
5.14	0.58	532	546	AIYSTVASSLVLVVS	536	550	VASSLVLLVSLGAIS	va*S*Vl***l*aiS	60
5.14	0.58	533	547	IYSTVASSLVLVVSL	536	550	VASSLVLLVSLGAIS	v*Sslv**v*L*a**	53.3333
1.23	0.58	537	551	VASSLVLVVSLGAIS	536	550	VASSLVLLVSLGAIS	VASSLVLlVSLGAIS	100
6.9	0.58	542	556	VLVVSLGAISFWMCS	536	550	VASSLVLLVSLGAIS	Va***v*lvS**a*S	53.3333
1.21	0.58	539	553	SSLVLVVSLGAISFW	538	552	SSLVLLVSLGAISFW	SSLVLlVSLGAISFW	100
3.81	0.59	212	226	ADAYVFVGSSRYSKK	211	225	ENAYVSVVSSHYSRK	**AYV*V*SS*YSrK	66.6667
3.95	0.6	213	227	DAYVFVGSSRYSKKF	212	226	NAYVSVVSSHYSRKF	*AYV*V*SS*YSrKF	73.3333
4.87	0.63	209	223	YQNADAYVFVGSSRY	208	222	YHTENAYVSVVSSHY	Y****AYV*V*SS*Y	53.3333
2.79	0.63	528	542	YQILAIYSTVASSLV	208	222	YHTENAYVSVVSSHY	Y****aY*sVvSS**	53.3333
3.93	0.63	211	225	NADAYVFVGSSRYSK	210	224	TENAYVSVVSSHYSR	***AYV*V*SS*YSr	60
2.79	0.64	525	539	TRIYQILAIYSTVAS	535	549	TVASSLVLLVSLGAI	T*a**lvll*S**A*	53.3333
3.3	0.64	531	545	LAIYSTVASSLVLVV	535	549	TVASSLVLLVSLGAI	*va*S*Vl***l*ai	53.3333
1.37	0.64	535	549	STVASSLVLVVSLGA	535	549	TVASSLVLLVSLGAI	t*a*S*vlLV****i	53.3333
1.31	0.64	536	550	TVASSLVLVVSLGAI	535	549	TVASSLVLLVSLGAI	TVASSLVLlVSLGAI	100
4.88	0.65	210	224	QNADAYVFVGSSRYS	209	223	HTENAYVSVVSSHYS	****AYV*V*SS*YS	53.3333
3.44	0.66	305	319	TSLPFQNIHPITIGK	534	548	STVASSLVLLVSLGA	stv****v**vslG*	53.3333
2.79	0.66	524	538	STRIYQILAIYSTVA	534	548	STVASSLVLLVSLGA	ST*a**lvll*S**A	60
3.3	0.66	531	545	LAIYSTVASSLVLVV	534	548	STVASSLVLLVSLGA	**v*Sslv**v*L*a	53.3333
1.37	0.66	535	549	STVASSLVLVVSLGA	534	548	STVASSLVLLVSLGA	STVASSLVLlVSLGA	100
1.31	0.66	536	550	TVASSLVLVVSLGAI	534	548	STVASSLVLLVSLGA	s*v*S*lvll****a	53.3333
2.72	0.66	540	554	SLVLVVSLGAISFWM	534	548	STVASSLVLLVSLGA	S*Va***v*lvS**a	53.3333
1.2	1.37	3	17	AILVVLLYTFATANA	5	19	LLVLLCTFTATYADT	llvll**fT***A**	53.3333
0.79	1.37	5	19	LVVLLYTFATANADT	5	19	LLVLLCTFTATYADT	LlVLL*TF****ADT	66.6667
5.86	1.37	443	457	LVLLENERTLDYHDS	5	19	LLVLLCTFTATYADT	LlvL****Ta*Y*Dt	60
2.79	1.37	529	543	QILAIYSTVASSLVL	5	19	LLVLLCTFTATYADT	*lvll*t**At*a**	53.3333
2.83	1.37	541	555	LVLVVSLGAISFWMC	5	19	LLVLLCTFTATYADT	Llvll****aty***	53.3333
0.7	1.37	6	20	VVLLYTFATANADTL	6	20	LVLLCTFTATYADTI	lVLL*TF****ADTi	66.6667
2.79	1.37	530	544	ILAIYSTVASSLVLV	6	20	LVLLCTFTATYADTI	lvll*t**At*a**i	60
1.2	1.44	3	17	AILVVLLYTFATANA	539	553	SLVLLVSLGAISFWM	*lvllv****is**m	53.3333
2.79	1.44	528	542	YQILAIYSTVASSLV	539	553	SLVLLVSLGAISFWM	**vLlv***aiS**m	53.3333
1.37	1.44	535	549	STVASSLVLVVSLGA	539	553	SLVLLVSLGAISFWM	S*Vl***l*aiS**m	53.3333
2.72	1.44	540	554	SLVLVVSLGAISFWM	539	553	SLVLLVSLGAISFWM	SLVLlVSLGAISFWM	100
2.28	1.49	1	15	MKAILVVLLYTFATA	540	554	LVLLVSLGAISFWMC	l*llv*l*a*sF***	53.3333
0.99	1.49	4	18	ILVVLLYTFATANAD	540	554	LVLLVSLGAISFWMC	lvllv****is**m*	53.3333
2.79	1.49	529	543	QILAIYSTVASSLVL	540	554	LVLLVSLGAISFWMC	*vLlv***aiS**m*	53.3333
2.79	1.49	530	544	ILAIYSTVASSLVLV	540	554	LVLLVSLGAISFWMC	lvll*S**A*S**m*	53.3333
2.83	1.49	541	555	LVLVVSLGAISFWMC	540	554	LVLLVSLGAISFWMC	LVLlVSLGAISFWMC	100
1.64	1.64	112	126	FIDYEELREQLSSVS	112	126	FADYEELREQLSSVS	FaDYEELREQLSSVS	100
1.64	1.64	113	127	IDYEELREQLSSVSS	113	127	ADYEELREQLSSVSS	aDYEELREQLSSVSS	100
1.64	1.64	114	128	DYEELREQLSSVSSF	114	128	DYEELREQLSSVSSF	DYEELREQLSSVSSF	100
1.64	1.64	115	129	YEELREQLSSVSSFE	115	129	YEELREQLSSVSSFE	YEELREQLSSVSSFE	100
1.64	1.64	116	130	EELREQLSSVSSFER	116	130	EELREQLSSVSSFER	EELREQLSSVSSFER	100
1.2	1.81	3	17	AILVVLLYTFATANA	439	453	AELLVLLENERTLDF	A*LlVLL****Tl**	53.3333
1.84	1.81	440	454	AELLVLLENERTLDY	439	453	AELLVLLENERTLDF	AELLVLLENERTLDf	100
2.28	1.85	1	15	MKAILVVLLYTFATA	437	451	YNAELLVLLENERTL	**A*LlVLL****Tl	53.3333
1.85	1.85	438	452	YNAELLVLLENERTL	437	451	YNAELLVLLENERTL	YNAELLVLLENERTL	100
1.77	1.85	2	16	KAILVVLLYTFATAN	438	452	NAELLVLLENERTLD	*A*LlVLL****Tl*	53.3333
1.85	1.85	439	453	NAELLVLLENERTLD	438	452	NAELLVLLENERTLD	NAELLVLLENERTLD	100
1.95	1.91	441	455	ELLVLLENERTLDYH	440	454	ELLVLLENERTLDFH	ELLVLLENERTLDfH	100
2.76	1.93	329	343	LRLATGLRNIPSIQS	328	342	LRMVTGLRNIPSIQS	LRmvTGLRNIPSIQS	100
2.84	2	330	344	RLATGLRNIPSIQSR	329	343	RMVTGLRNIPSIQSR	RmvTGLRNIPSIQSR	100
2.07	2.07	437	451	TYNAELLVLLENERT	436	450	TYNAELLVLLENERT	TYNAELLVLLENERT	100
7.26	2.1	214	228	AYVFVGSSRYSKKFK	213	227	AYVSVVSSHYSRKFT	AYV*V*SS*YSrKF*	73.3333
2.59	2.49	332	346	ATGLRNIPSIQSRGL	331	345	VTGLRNIPSIQSRGL	vTGLRNIPSIQSRGL	100
6.33	2.53	159	173	KSFYKNLIWLVKKGN	158	172	SSFYRNLLWLTGKNG	*SFYrNLlWL**K**	66.6667
5.86	2.68	158	172	AKSFYKNLIWLVKKG	330	344	MVTGLRNIPSIQSRG	m*t**rNi**i**rG	53.3333
2.8	2.68	331	345	LATGLRNIPSIQSRG	330	344	MVTGLRNIPSIQSRG	mvTGLRNIPSIQSRG	100
8.76	2.69	215	229	YVFVGSSRYSKKFKP	214	228	YVSVVSSHYSRKFTP	YV*V*SS*YSrKF*P	73.3333
8.41	2.75	160	174	SFYKNLIWLVKKGNS	159	173	SFYRNLLWLTGKNGL	SFYrNLlWL**K***	66.6667
2.76	2.76	333	347	TGLRNIPSIQSRGLF	332	346	TGLRNIPSIQSRGLF	TGLRNIPSIQSRGLF	100
2.79	2.79	524	538	STRIYQILAIYSTVA	523	537	SMGVYQILAIYSTVA	S**vYQILAIYSTVA	86.6667
1.37	2.79	535	549	STVASSLVLVVSLGA	523	537	SMGVYQILAIYSTVA	S**v**ilai*S**A	53.3333
1.31	2.79	536	550	TVASSLVLVVSLGAI	523	537	SMGVYQILAIYSTVA	sm****iLai***va	53.3333
2.28	2.79	1	15	MKAILVVLLYTFATA	524	538	MGVYQILAIYSTVAS	M*v**ilaiYs*v**	60
9	2.79	206	220	QSLYQNADAYVFVGS	524	538	MGVYQILAIYSTVAS	**vYQ*l*iY**V*S	53.3333
2.79	2.79	525	539	TRIYQILAIYSTVAS	524	538	MGVYQILAIYSTVAS	**vYQILAIYSTVAS	86.6667
1.23	2.79	537	551	VASSLVLVVSLGAIS	524	538	MGVYQILAIYSTVAS	m****iLai***vaS	53.3333
1.77	2.79	2	16	KAILVVLLYTFATAN	525	539	GVYQILAIYSTVASS	*v**ilaiYs*v***	53.3333
2.79	2.79	526	540	RIYQILAIYSTVASS	525	539	GVYQILAIYSTVASS	*vYQILAIYSTVASS	93.3333
1.23	2.79	537	551	VASSLVLVVSLGAIS	525	539	GVYQILAIYSTVASS	*v**ilai*S**A*S	53.3333
1.2	2.79	3	17	AILVVLLYTFATANA	526	540	VYQILAIYSTVASSL	v**ilaiYs*v***l	60
2.79	2.79	527	541	IYQILAIYSTVASSL	526	540	VYQILAIYSTVASSL	vYQILAIYSTVASSL	100
5.14	2.79	533	547	IYSTVASSLVLVVSL	526	540	VYQILAIYSTVASSL	vY**lA****va*SL	53.3333
1.16	2.79	538	552	ASSLVLVVSLGAISF	526	540	VYQILAIYSTVASSL	v**ilai*S**A*S*	53.3333
1.2	2.79	3	17	AILVVLLYTFATANA	527	541	YQILAIYSTVASSLV	**ilai**T*As**v	53.3333
0.99	2.79	4	18	ILVVLLYTFATANAD	527	541	YQILAIYSTVASSLV	**ilaiYs*v***l*	53.3333
4.87	2.79	209	223	YQNADAYVFVGSSRY	527	541	YQILAIYSTVASSLV	YQ*l*iY**V*SS**	53.3333
2.79	2.79	528	542	YQILAIYSTVASSLV	527	541	YQILAIYSTVASSLV	YQILAIYSTVASSLV	100
2.72	2.79	540	554	SLVLVVSLGAISFWM	527	541	YQILAIYSTVASSLV	**iLai***vaS**v	53.3333
0.99	2.79	4	18	ILVVLLYTFATANAD	528	542	QILAIYSTVASSLVL	*ilai**T*As**v*	53.3333
0.88	2.79	270	284	YAFAMERNAGSGIII	528	542	QILAIYSTVASSLVL	*i*Ai***v*S*lvl	53.3333
8.31	2.79	518	532	DGVKLESTRIYQILA	528	542	QILAIYSTVASSLVL	**l*i*ST*a**lvl	53.3333
2.79	2.79	529	543	QILAIYSTVASSLVL	528	542	QILAIYSTVASSLVL	QILAIYSTVASSLVL	100
2.79	2.79	530	544	ILAIYSTVASSLVLV	528	542	QILAIYSTVASSLVL	*ila**s*v*S*lvl	60
2.83	2.79	541	555	LVLVVSLGAISFWMC	528	542	QILAIYSTVASSLVL	*iLai***vaS**v*	53.3333
2.28	2.79	1	15	MKAILVVLLYTFATA	529	543	ILAIYSTVASSLVLL	i*AI***va*s*v*l	53.3333
0.7	2.79	6	20	VVLLYTFATANADTL	529	543	ILAIYSTVASSLVLL	ilaiYs*v***l**L	60
1.66	2.79	271	285	AFAMERNAGSGIIIS	529	543	ILAIYSTVASSLVLL	i*Ai***v*S*lvl*	53.3333
4.26	2.79	432	446	FLDIWTYNAELLVLL	529	543	ILAIYSTVASSLVLL	*L*I*s**A**LVLL	53.3333
2.79	2.79	529	543	QILAIYSTVASSLVL	529	543	ILAIYSTVASSLVLL	*lai**t*a*S*vlL	60
2.79	2.79	530	544	ILAIYSTVASSLVLV	529	543	ILAIYSTVASSLVLL	ILAIYSTVASSLVLl	100
1.31	2.79	536	550	TVASSLVLVVSLGAI	529	543	ILAIYSTVASSLVLL	*lA****va*SL*ll	53.3333
2.83	2.79	541	555	LVLVVSLGAISFWMC	529	543	ILAIYSTVASSLVLL	ilai*S**A*S**l*	53.3333
6.9	2.79	542	556	VLVVSLGAISFWMCS	529	543	ILAIYSTVASSLVLL	iLai***vaS**v**	53.3333
6.68	2.8	326	340	STKLRLATGLRNIPS	325	339	SAKLRMVTGLRNIPS	S*KLRmvTGLRNIPS	93.3333
2.28	2.8	1	15	MKAILVVLLYTFATA	326	340	AKLRMVTGLRNIPSI	aKl*mV**L****si	53.3333
8.96	2.8	327	341	TKLRLATGLRNIPSI	326	340	AKLRMVTGLRNIPSI	*KLRmvTGLRNIPSI	93.3333
5.14	2.8	533	547	IYSTVASSLVLVVSL	326	340	AKLRMVTGLRNIPSI	a***mvt*L**i*Si	53.3333
6.19	2.91	157	171	GAKSFYKNLIWLVKK	156	170	GESSFYRNLLWLTGK	G**SFYrNLlWL**K	73.3333
5.86	2.93	158	172	AKSFYKNLIWLVKKG	157	171	ESSFYRNLLWLTGKN	**SFYrNLlWL**K*	66.6667
6.33	2.97	156	170	AGAKSFYKNLIWLVK	155	169	NGESSFYRNLLWLTG	*G**SFYrNLlWL**	66.6667
9	3.13	206	220	QSLYQNADAYVFVGS	205	219	KTLYHTENAYVSVVS	*tLY****AYV*V*S	53.3333
2.79	3.13	525	539	TRIYQILAIYSTVAS	205	219	KTLYHTENAYVSVVS	**lY****aY*sVvS	53.3333
8.72	3.15	205	219	QQSLYQNADAYVFVG	204	218	QKTLYHTENAYVSVV	Q*tLY****AYV*V*	53.3333
1.77	3.18	2	16	KAILVVLLYTFATAN	327	341	KLRMVTGLRNIPSIQ	Kl*mV**L****siq	53.3333
8.96	3.18	328	342	KLRLATGLRNIPSIQ	327	341	KLRMVTGLRNIPSIQ	KLRmvTGLRNIPSIQ	100
9.84	3.26	204	218	DQQSLYQNADAYVFV	203	217	DQKTLYHTENAYVSV	DQ*tLY****AYV*V	60
1.2	3.3	3	17	AILVVLLYTFATANA	530	544	LAIYSTVASSLVLLV	lai***v*s*l*l*v	53.3333
0.7	3.3	6	20	VVLLYTFATANADTL	530	544	LAIYSTVASSLVLLV	lai**T*As**v**v	53.3333
0.81	3.3	7	21	VLLYTFATANADTLC	530	544	LAIYSTVASSLVLLV	laiYs*v***l**L*	53.3333
7.96	3.3	433	447	LDIWTYNAELLVLLE	530	544	LAIYSTVASSLVLLV	L*I*s**A**LVLL*	53.3333
3.3	3.3	531	545	LAIYSTVASSLVLVV	530	544	LAIYSTVASSLVLLV	LAIYSTVASSLVLlV	100
1.37	3.3	535	549	STVASSLVLVVSLGA	530	544	LAIYSTVASSLVLLV	**i*Stva**l*L*v	53.3333
1.31	3.3	536	550	TVASSLVLVVSLGAI	530	544	LAIYSTVASSLVLLV	*ai*S*Va***v*lv	53.3333
4.28	3.53	33	47	VDTVLEKNVTVTHSV	521	535	LESMGVYQILAIYST	lesm***qi*a**S*	53.3333
3.53	3.53	522	536	LESTRIYQILAIYST	521	535	LESMGVYQILAIYST	LES**vYQILAIYST	86.6667
5.14	3.53	533	547	IYSTVASSLVLVVSL	521	535	LESMGVYQILAIYST	l*S**v**ilai*S*	53.3333
9.84	3.53	204	218	DQQSLYQNADAYVFV	522	536	ESMGVYQILAIYSTV	e***vYQ*l*iY**V	53.3333
3.53	3.53	523	537	ESTRIYQILAIYSTV	522	536	ESMGVYQILAIYSTV	ES**vYQILAIYSTV	86.6667
3.65	3.65	117	131	ELREQLSSVSSFERF	117	131	ELREQLSSVSSFERF	ELREQLSSVSSFERF	100
3.71	3.76	18	32	DTLCIGYHANNSTDT	18	32	DTICIGYHANNSTDT	DTiCIGYHANNSTDT	100
3.77	3.81	19	33	TLCIGYHANNSTDTV	19	33	TICIGYHANNSTDTV	TiCIGYHANNSTDTV	100
4.16	3.87	429	443	DDGFLDIWTYNAELL	428	442	DDGFIDIWTYNAELL	DDGFiDIWTYNAELL	100
4.16	3.87	430	444	DGFLDIWTYNAELLV	429	443	DGFIDIWTYNAELLV	DGFiDIWTYNAELLV	100
2.79	3.98	526	540	RIYQILAIYSTVASS	206	220	TLYHTENAYVSVVSS	*lY****aY*sVvSS	60
4.16	3.99	428	442	VDDGFLDIWTYNAEL	427	441	VDDGFIDIWTYNAEL	VDDGFiDIWTYNAEL	100
3.97	4	20	34	LCIGYHANNSTDTVD	20	34	ICIGYHANNSTDTVD	iCIGYHANNSTDTVD	100
4	4	118	132	LREQLSSVSSFERFE	118	132	LREQLSSVSSFERFE	LREQLSSVSSFERFE	100
0.81	4.14	7	21	VLLYTFATANADTLC	7	21	VLLCTFTATYADTIC	VLL*TF****ADTiC	66.6667
3.3	4.14	531	545	LAIYSTVASSLVLVV	7	21	VLLCTFTATYADTIC	vll*t**At*a**i*	53.3333
4.16	4.2	427	441	KVDDGFLDIWTYNAE	426	440	KVDDGFIDIWTYNAE	KVDDGFiDIWTYNAE	100
4.16	4.25	426	440	KKVDDGFLDIWTYNA	425	439	KKVDDGFIDIWTYNA	KKVDDGFiDIWTYNA	100
4.28	4.28	33	47	VDTVLEKNVTVTHSV	33	47	VDTVLEKNVTVTHSV	VDTVLEKNVTVTHSV	100
7.01	4.28	396	410	VNSVIEKMNTQFTAV	33	47	VDTVLEKNVTVTHSV	V*tVlEK**T****V	53.3333
4.33	4.33	32	46	TVDTVLEKNVTVTHS	32	46	TVDTVLEKNVTVTHS	TVDTVLEKNVTVTHS	100
0.79	4.42	5	19	LVVLLYTFATANADT	541	555	VLLVSLGAISFWMCS	vllv****is**m*s	53.3333
2.79	4.42	530	544	ILAIYSTVASSLVLV	541	555	VLLVSLGAISFWMCS	vLlv***aiS**m**	53.3333
1.23	4.42	537	551	VASSLVLVVSLGAIS	541	555	VLLVSLGAISFWMCS	Vl***l*aiS**m*S	53.3333
6.9	4.42	542	556	VLVVSLGAISFWMCS	541	555	VLLVSLGAISFWMCS	VLlVSLGAISFWMCS	100
4.55	4.55	397	411	NSVIEKMNTQFTAVG	396	410	NSVIEKMNTQFTAVG	NSVIEKMNTQFTAVG	100
4.57	4.57	31	45	DTVDTVLEKNVTVTH	31	45	DTVDTVLEKNVTVTH	DTVDTVLEKNVTVTH	100
4.59	4.59	398	412	SVIEKMNTQFTAVGK	397	411	SVIEKMNTQFTAVGK	SVIEKMNTQFTAVGK	100
4.76	4.6	442	456	LLVLLENERTLDYHD	441	455	LLVLLENERTLDFHD	LLVLLENERTLDfHD	100
6.68	4.77	253	267	PGDKITFEATGNLVV	252	266	PGDTIIFEANGNLIA	PGD*I*FEA*GNLia	80
9.07	4.81	380	394	ADLKSTQNAIDEITN	41	55	VTVTHSVNLLENSHN	v*v**s*Nlle***N	53.3333
6.77	4.89	254	268	GDKITFEATGNLVVP	253	267	GDTIIFEANGNLIAP	GD*I*FEA*GNLiaP	80
4.93	4.93	548	562	GAISFWMCSNGSLQC	547	561	GAISFWMCSNGSLQC	GAISFWMCSNGSLQC	100
4.97	4.97	549	563	AISFWMCSNGSLQCR	548	562	AISFWMCSNGSLQCR	AISFWMCSNGSLQCR	100
7.41	5.05	255	269	DKITFEATGNLVVPR	254	268	DTIIFEANGNLIAPR	D*I*FEA*GNLiaPR	80
4.9	5.09	277	291	NAGSGIIISDTPVHD	276	290	GFGSGIINSNAPMDK	**GSGII*S**Pm**	53.3333
7.06	5.14	521	535	KLESTRIYQILAIYS	531	545	AIYSTVASSLVLLVS	*i*ST*a**lvll*S	60
5.14	5.14	532	546	AIYSTVASSLVLVVS	531	545	AIYSTVASSLVLLVS	AIYSTVASSLVLlVS	100
5.14	5.14	533	547	IYSTVASSLVLVVSL	531	545	AIYSTVASSLVLLVS	a**s*v*S*lvll**	53.3333
1.23	5.14	537	551	VASSLVLVVSLGAIS	531	545	AIYSTVASSLVLLVS	ai*S*Va***v*lvS	60
3.57	5.14	303	317	INTSLPFQNIHPITI	532	546	IYSTVASSLVLLVSL	I*stv****v**vsl	53.3333
3.53	5.14	522	536	LESTRIYQILAIYST	532	546	IYSTVASSLVLLVSL	i*ST*a**lvll*S*	60
2.79	5.14	527	541	IYQILAIYSTVASSL	532	546	IYSTVASSLVLLVSL	IY**vA****ll*SL	53.3333
5.14	5.14	532	546	AIYSTVASSLVLVVS	532	546	IYSTVASSLVLLVSL	i**t*a*S*vlLV**	53.3333
5.14	5.14	533	547	IYSTVASSLVLVVSL	532	546	IYSTVASSLVLLVSL	IYSTVASSLVLlVSL	100
1.23	5.14	537	551	VASSLVLVVSLGAIS	532	546	IYSTVASSLVLLVSL	i*Stva**l*L*v**	53.3333
3.47	5.14	304	318	NTSLPFQNIHPITIG	533	547	YSTVASSLVLLVSLG	*stv****v**vslG	53.3333
3.53	5.14	523	537	ESTRIYQILAIYSTV	533	547	YSTVASSLVLLVSLG	*ST*a**lvll*S**	53.3333
5.14	5.14	534	548	YSTVASSLVLVVSLG	533	547	YSTVASSLVLLVSLG	YSTVASSLVLlVSLG	100
2.79	5.18	527	541	IYQILAIYSTVASSL	207	221	LYHTENAYVSVVSSH	lY****aY*sVvSS*	60
5.26	5.26	35	49	TVLEKNVTVTHSVNL	35	49	TVLEKNVTVTHSVNL	TVLEKNVTVTHSVNL	100
5.33	5.33	34	48	DTVLEKNVTVTHSVN	34	48	DTVLEKNVTVTHSVN	DTVLEKNVTVTHSVN	100
5.07	5.39	278	292	AGSGIIISDTPVHDC	277	291	FGSGIINSNAPMDKC	*GSGII*S**Pm**C	60
7.96	5.48	55	69	NGKLCKLRGVAPLHL	55	69	NGKLCLLKGIAPLQL	NGKLC*LkGiAPL*L	86.6667
7.96	5.48	56	70	GKLCKLRGVAPLHLG	56	70	GKLCLLKGIAPLQLG	GKLC*LkGiAPL*LG	86.6667
8.41	5.48	57	71	KLCKLRGVAPLHLGK	57	71	KLCLLKGIAPLQLGN	KLC*LkGiAPL*LG*	80
8.96	5.48	328	342	KLRLATGLRNIPSIQ	57	71	KLCLLKGIAPLQLGN	KL*Ll*Gi**l***n	53.3333
8.68	5.48	58	72	LCKLRGVAPLHLGKC	58	72	LCLLKGIAPLQLGNC	LC*LkGiAPL*LG*C	80
0.88	5.52	270	284	YAFAMERNAGSGIII	431	445	FIDIWTYNAELLVLL	fi*i***NA***vll	53.3333
4.26	5.52	432	446	FLDIWTYNAELLVLL	431	445	FIDIWTYNAELLVLL	FiDIWTYNAELLVLL	100
2.79	5.52	530	544	ILAIYSTVASSLVLV	431	445	FIDIWTYNAELLVLL	*i*I*t**A**LVLl	53.3333
8.28	5.59	256	270	KITFEATGNLVVPRY	255	269	TIIFEANGNLIAPRY	*I*FEA*GNLiaPRY	80
5.86	5.81	443	457	LVLLENERTLDYHDS	442	456	LVLLENERTLDFHDS	LVLLENERTLDfHDS	100
5.83	5.83	547	561	LGAISFWMCSNGSLQ	546	560	LGAISFWMCSNGSLQ	LGAISFWMCSNGSLQ	100
5.79	5.87	17	31	ADTLCIGYHANNSTD	17	31	ADTICIGYHANNSTD	ADTiCIGYHANNSTD	100
5.94	6	16	30	NADTLCIGYHANNST	16	30	YADTICIGYHANNST	*ADTiCIGYHANNST	93.3333
6.17	6.17	21	35	CIGYHANNSTDTVDT	21	35	CIGYHANNSTDTVDT	CIGYHANNSTDTVDT	100
7.96	6.17	319	333	KCPKYVKSTKLRLAT	318	332	ECPKYVRSAKLRMVT	*CPKYVrS*KLRmvT	86.6667
7.96	6.18	318	332	GKCPKYVKSTKLRLA	317	331	GECPKYVRSAKLRMV	G*CPKYVrS*KLRmv	86.6667
6.22	6.22	22	36	IGYHANNSTDTVDTV	22	36	IGYHANNSTDTVDTV	IGYHANNSTDTVDTV	100
0.31	6.31	269	283	RYAFAMERNAGSGII	268	282	RYAFALSRGFGSGII	RYAFAl*R**GSGII	80
0.39	6.41	268	282	PRYAFAMERNAGSGI	320	334	PKYVRSAKLRMVTGL	PkYv**a***m*tGl	60
8.02	6.41	321	335	PKYVKSTKLRLATGL	320	334	PKYVRSAKLRMVTGL	PKYVrS*KLRmvTGL	93.3333
7.31	6.41	335	349	LRNIPSIQSRGLFGA	320	334	PKYVRSAKLRMVTGL	*k*v*Sa**R*v*Gl	53.3333
3.57	6.65	303	317	INTSLPFQNIHPITI	302	316	INSSLPFQNVHPVTI	INsSLPFQNvHPvTI	100
5.14	6.65	533	547	IYSTVASSLVLVVSL	302	316	INSSLPFQNVHPVTI	I*Ssl****V**Vti	53.3333
3.47	6.65	304	318	NTSLPFQNIHPITIG	303	317	NSSLPFQNVHPVTIG	NsSLPFQNvHPvTIG	100
5.14	6.65	534	548	YSTVASSLVLVVSLG	303	317	NSSLPFQNVHPVTIG	*Ssl****V**VtiG	53.3333
3.44	6.65	305	319	TSLPFQNIHPITIGK	304	318	SSLPFQNVHPVTIGE	sSLPFQNvHPvTIG*	93.3333
1.37	6.65	535	549	STVASSLVLVVSLGA	304	318	SSLPFQNVHPVTIGE	Ssl****V**VtiG*	53.3333
3.61	6.65	306	320	SLPFQNIHPITIGKC	305	319	SLPFQNVHPVTIGEC	SLPFQNvHPvTIG*C	93.3333
3.84	6.65	307	321	LPFQNIHPITIGKCP	306	320	LPFQNVHPVTIGECP	LPFQNvHPvTIG*CP	93.3333
0.67	6.71	267	281	VPRYAFAMERNAGSG	319	333	CPKYVRSAKLRMVTG	*PkYv**a***m*tG	53.3333
8.37	6.71	320	334	CPKYVKSTKLRLATG	319	333	CPKYVRSAKLRMVTG	CPKYVrS*KLRmvTG	93.3333
4.83	6.87	431	445	GFLDIWTYNAELLVL	430	444	GFIDIWTYNAELLVL	GFiDIWTYNAELLVL	100
1.8	6.94	8	22	LLYTFATANADTLCI	8	22	LLCTFTATYADTICI	LL*TF****ADTiCI	66.6667
6.96	6.96	394	408	NKVNSVIEKMNTQFT	393	407	NKVNSVIEKMNTQFT	NKVNSVIEKMNTQFT	100
4.28	7.01	33	47	VDTVLEKNVTVTHSV	395	409	VNSVIEKMNTQFTAV	V*sViEK**T****V	53.3333
7.01	7.01	396	410	VNSVIEKMNTQFTAV	395	409	VNSVIEKMNTQFTAV	VNSVIEKMNTQFTAV	100
7.08	7.08	334	348	GLRNIPSIQSRGLFG	333	347	GLRNIPSIQSRGLFG	GLRNIPSIQSRGLFG	100
7.1	7.1	395	409	KVNSVIEKMNTQFTA	394	408	KVNSVIEKMNTQFTA	KVNSVIEKMNTQFTA	100
9.08	7.15	257	271	ITFEATGNLVVPRYA	256	270	IIFEANGNLIAPRYA	I*FEA*GNLiaPRYA	86.6667
0.39	7.19	268	282	PRYAFAMERNAGSGI	267	281	PRYAFALSRGFGSGI	PRYAFAl*R**GSGI	80
7.96	7.2	323	337	YVKSTKLRLATGLRN	322	336	YVRSAKLRMVTGLRN	YVrS*KLRmvTGLRN	93.3333
9.89	7.2	458	472	NVKNLYEKVRSQLKN	322	336	YVRSAKLRMVTGLRN	*Vr*a**rm*t*LrN	60
2.79	7.22	528	542	YQILAIYSTVASSLV	385	399	QNAINGITNKVNSVI	*nai***t**v*Svi	53.3333
7.31	7.31	335	349	LRNIPSIQSRGLFGA	334	348	LRNIPSIQSRGLFGA	LRNIPSIQSRGLFGA	100
7.36	7.36	550	564	ISFWMCSNGSLQCRI	549	563	ISFWMCSNGSLQCRI	ISFWMCSNGSLQCRI	100
0.67	7.4	267	281	VPRYAFAMERNAGSG	266	280	APRYAFALSRGFGSG	aPRYAFAl*R**GSG	80
7.46	7.46	399	413	VIEKMNTQFTAVGKE	398	412	VIEKMNTQFTAVGKE	VIEKMNTQFTAVGKE	100
7.08	7.46	462	476	LYEKVRSQLKNNAKE	398	412	VIEKMNTQFTAVGKE	v*EKm*tQ*****KE	53.3333
7.54	7.54	400	414	IEKMNTQFTAVGKEF	399	413	IEKMNTQFTAVGKEF	IEKMNTQFTAVGKEF	100
9.88	7.67	317	331	IGKCPKYVKSTKLRL	316	330	IGECPKYVRSAKLRM	IG*CPKYVrS*KLRm	86.6667
6.96	7.87	394	408	NKVNSVIEKMNTQFT	386	400	NAINGITNKVNSVIE	N*iN*i**KvNs***	53.3333
2.79	7.87	529	543	QILAIYSTVASSLVL	386	400	NAINGITNKVNSVIE	nai***t**v*Svi*	53.3333
6.33	7.96	156	170	AGAKSFYKNLIWLVK	432	446	IDIWTYNAELLVLLE	i*i*ty***Ll*Ll*	53.3333
7.96	7.96	433	447	LDIWTYNAELLVLLE	432	446	IDIWTYNAELLVLLE	iDIWTYNAELLVLLE	100
3.3	7.96	531	545	LAIYSTVASSLVLVV	432	446	IDIWTYNAELLVLLE	i*I*t**A**LVLl*	53.3333
7.96	7.96	436	450	WTYNAELLVLLENER	435	449	WTYNAELLVLLENER	WTYNAELLVLLENER	100
8.28	8.28	551	565	SFWMCSNGSLQCRIC	550	564	SFWMCSNGSLQCRIC	SFWMCSNGSLQCRIC	100
4.16	8.43	91	105	SSWSYIVETPSSDNG	91	105	ESWSYIVEKPNPENG	*SWSYIVE*P**eNG	73.3333
8.45	8.45	434	448	DIWTYNAELLVLLEN	433	447	DIWTYNAELLVLLEN	DIWTYNAELLVLLEN	100
4.16	8.47	90	104	ASSWSYIVETPSSDN	90	104	KESWSYIVEKPNPEN	**SWSYIVE*P**eN	66.6667
1.19	8.54	266	280	VVPRYAFAMERNAGS	265	279	IAPRYAFALSRGFGS	iaPRYAFAl*R**GS	80
1.23	8.54	537	551	VASSLVLVVSLGAIS	265	279	IAPRYAFALSRGFGS	iA***a*alS*G**S	53.3333
8.67	8.67	546	560	SLGAISFWMCSNGSL	545	559	SLGAISFWMCSNGSL	SLGAISFWMCSNGSL	100
8.91	8.91	401	415	EKMNTQFTAVGKEFN	400	414	EKMNTQFTAVGKEFN	EKMNTQFTAVGKEFN	100
0.88	9.08	270	284	YAFAMERNAGSGIII	269	283	YAFALSRGFGSGIIN	YAFAl*R**GSGII*	73.3333
4.5	9.08	272	286	FAMERNAGSGIIISD	271	285	FALSRGFGSGIINSN	FAl*R**GSGII*S*	66.6667
9.15	9.15	435	449	IWTYNAELLVLLENE	434	448	IWTYNAELLVLLENE	IWTYNAELLVLLENE	100
9.16	9.16	37	51	LEKNVTVTHSVNLLE	37	51	LEKNVTVTHSVNLLE	LEKNVTVTHSVNLLE	100
9.16	9.36	37	51	LEKNVTVTHSVNLLE	201	215	ISDQKTLYHTENAYV	i**q*Tl*Ht*Na**	53.3333
5.06	9.62	279	293	GSGIIISDTPVHDCN	278	292	GSGIINSNAPMDKCD	GSGII*S**Pm**C*	60
5.37	9.67	92	106	SWSYIVETPSSDNGT	92	106	SWSYIVEKPNPENGT	SWSYIVE*P**eNGT	80
0.31	9.84	269	283	RYAFAMERNAGSGII	321	335	KYVRSAKLRMVTGLR	kYv**a***m*tGl*	53.3333
9.89	9.84	457	471	SNVKNLYEKVRSQLK	321	335	KYVRSAKLRMVTGLR	**Vr*a**rm*t*Lr	53.3333
4.51	9.89	89	103	TASSWSYIVETPSSD	89	103	SKESWSYIVEKPNPE	s**SWSYIVE*P**e	66.6667
9.89	9.89	457	471	SNVKNLYEKVRSQLK	456	470	SNVKNLYEKVKSQLK	SNVKNLYEKVkSQLK	100
7.96	9.89	323	337	YVKSTKLRLATGLRN	457	471	NVKNLYEKVKSQLKN	*VK****kv*s*LkN	53.3333
9.89	9.89	458	472	NVKNLYEKVRSQLKN	457	471	NVKNLYEKVKSQLKN	NVKNLYEKVkSQLKN	100
8.96	9.89	324	338	VKSTKLRLATGLRNI	458	472	VKNLYEKVKSQLKNN	VK****kv*s*LkN*	53.3333
9.89	9.89	459	473	VKNLYEKVRSQLKNN	458	472	VKNLYEKVKSQLKNN	VKNLYEKVkSQLKNN	100
7.08	9.89	460	474	KNLYEKVRSQLKNNA	459	473	KNLYEKVKSQLKNNA	KNLYEKVkSQLKNNA	100
7.08	9.89	461	475	NLYEKVRSQLKNNAK	460	474	NLYEKVKSQLKNNAK	NLYEKVkSQLKNNAK	100
7.46	9.89	399	413	VIEKMNTQFTAVGKE	461	475	LYEKVKSQLKNNAKE	l*EKv*sQ*****KE	53.3333
7.08	9.89	462	476	LYEKVRSQLKNNAKE	461	475	LYEKVKSQLKNNAKE	LYEKVkSQLKNNAKE	100
7.08	9.89	463	477	YEKVRSQLKNNAKEI	462	476	YEKVKSQLKNNAKEI	YEKVkSQLKNNAKEI	100
5.78	9.93	93	107	WSYIVETPSSDNGTC	93	107	WSYIVEKPNPENGTC	WSYIVE*P**eNGTC	80
3.16	9.95	9	23	LYTFATANADTLCIG	9	23	LCTFTATYADTICIG	L*TF****ADTiCIG	66.6667
