# Supplementary material for: Predicting Hemagglutinin MHC-II Ligand Analogues in Anti-TNFα Biologics: Implications for Immunogenicity of Pharmaceutical Proteins
Source: PLoS One. 2015 Aug 13;10(8):e0135451. doi: 10.1371/journal.pone.0135451 (PMC4536234; doi:10.1371/journal.pone.0135451)
Supplement: S5 Fig — (ZIP) [file pone.0135451.s005.zip › CA07 CA3726 0401.xls]

## Sheet: Sheet1
XCoord	YCoord	DStart	DEnd	DLigand	VStart	VEnd	VLigand	Sequence	%Total
0.31	0.15	269	283	RYAFAMERNAGSGII	269	283	RYAFTMERNAGSGII	RYAF*MERNAGSGII	93.3333
0.39	0.19	268	282	PRYAFAMERNAGSGI	268	282	PRYAFTMERNAGSGI	PRYAF*MERNAGSGI	93.3333
8.02	0.19	321	335	PKYVKSTKLRLATGL	268	282	PRYAFTMERNAGSGI	PrYa*t****a*sGi	60
0.67	0.34	267	281	VPRYAFAMERNAGSG	267	281	VPRYAFTMERNAGSG	VPRYAF*MERNAGSG	93.3333
8.37	0.34	320	334	CPKYVKSTKLRLATG	267	281	VPRYAFTMERNAGSG	*PrYa*t****a*sG	53.3333
0.88	0.43	270	284	YAFAMERNAGSGIII	270	284	YAFTMERNAGSGIII	YAF*MERNAGSGIII	93.3333
1.19	0.62	266	280	VVPRYAFAMERNAGS	266	280	VVPRYAFTMERNAGS	VVPRYAF*MERNAGS	93.3333
0.7	0.7	6	20	VVLLYTFATANADTL	6	20	VVLLYTFATANADTL	VVLLYTFATANADTL	100
2.79	0.7	530	544	ILAIYSTVASSLVLV	6	20	VVLLYTFATANADTL	vvllYt*a***a**l	60
1.2	0.79	3	17	AILVVLLYTFATANA	5	19	LVVLLYTFATANADT	lvvll**f**A*A**	53.3333
0.79	0.79	5	19	LVVLLYTFATANADT	5	19	LVVLLYTFATANADT	LVVLLYTFATANADT	100
2.79	0.79	529	543	QILAIYSTVASSLVL	5	19	LVVLLYTFATANADT	*vvllYt*a***a**	53.3333
2.79	0.79	530	544	ILAIYSTVASSLVLV	5	19	LVVLLYTFATANADT	lvvl**T*At**a**	53.3333
1.23	0.79	537	551	VASSLVLVVSLGAIS	5	19	LVVLLYTFATANADT	lv**L***ata*A*t	53.3333
6.9	0.79	542	556	VLVVSLGAISFWMCS	5	19	LVVLLYTFATANADT	lvVl****at**a*t	53.3333
0.81	0.81	7	21	VLLYTFATANADTLC	7	21	VLLYTFATANADTLC	VLLYTFATANADTLC	100
3.3	0.81	531	545	LAIYSTVASSLVLVV	7	21	VLLYTFATANADTLC	vllYt*a***a**l*	53.3333
1.66	0.81	271	285	AFAMERNAGSGIIIS	271	285	AFTMERNAGSGIIIS	AF*MERNAGSGIIIS	93.3333
1.77	0.99	2	16	KAILVVLLYTFATAN	4	18	ILVVLLYTFATANAD	*lvvll**f**A*A*	53.3333
0.99	0.99	4	18	ILVVLLYTFATANAD	4	18	ILVVLLYTFATANAD	ILVVLLYTFATANAD	100
2.79	0.99	529	543	QILAIYSTVASSLVL	4	18	ILVVLLYTFATANAD	*lvvl**T*At**a*	53.3333
2.83	0.99	541	555	LVLVVSLGAISFWMC	4	18	ILVVLLYTFATANAD	ilvVl****at**a*	53.3333
2.28	1.16	1	15	MKAILVVLLYTFATA	538	552	ASSLVLVVSLGAISF	a**lvlVv****is*	53.3333
2.79	1.16	527	541	IYQILAIYSTVASSL	538	552	ASSLVLVVSLGAISF	a**lvlv*S**A*S*	53.3333
5.14	1.16	533	547	IYSTVASSLVLVVSL	538	552	ASSLVLVVSLGAISF	a*S*Vl***l*aiS*	53.3333
1.16	1.16	538	552	ASSLVLVVSLGAISF	538	552	ASSLVLVVSLGAISF	ASSLVLVVSLGAISF	100
1.2	1.2	3	17	AILVVLLYTFATANA	3	17	AILVVLLYTFATANA	AILVVLLYTFATANA	100
0.79	1.2	5	19	LVVLLYTFATANADT	3	17	AILVVLLYTFATANA	ailvv**y**A*A**	53.3333
1.84	1.2	440	454	AELLVLLENERTLDY	3	17	AILVVLLYTFATANA	A*LvVLL****Ta**	53.3333
2.79	1.2	527	541	IYQILAIYSTVASSL	3	17	AILVVLLYTFATANA	a**vvllYt*a***a	60
3.3	1.2	531	545	LAIYSTVASSLVLVV	3	17	AILVVLLYTFATANA	ail***l*t*a*a*a	53.3333
2.72	1.2	540	554	SLVLVVSLGAISFWM	3	17	AILVVLLYTFATANA	*ilvVl****at**a	53.3333
1.21	1.21	539	553	SSLVLVVSLGAISFW	539	553	SSLVLVVSLGAISFW	SSLVLVVSLGAISFW	100
0.79	1.23	5	19	LVVLLYTFATANADT	537	551	VASSLVLVVSLGAIS	va**L***vsl*A*s	53.3333
2.79	1.23	526	540	RIYQILAIYSTVASS	537	551	VASSLVLVVSLGAIS	*a**lvlv*S**A*S	53.3333
5.14	1.23	532	546	AIYSTVASSLVLVVS	537	551	VASSLVLVVSLGAIS	va*S*Vl***l*aiS	60
5.14	1.23	533	547	IYSTVASSLVLVVSL	537	551	VASSLVLVVSLGAIS	v*Sslv**v*L*a**	53.3333
1.23	1.23	537	551	VASSLVLVVSLGAIS	537	551	VASSLVLVVSLGAIS	VASSLVLVVSLGAIS	100
6.9	1.23	542	556	VLVVSLGAISFWMCS	537	551	VASSLVLVVSLGAIS	Va***v*vvS**a*S	53.3333
2.79	1.31	525	539	TRIYQILAIYSTVAS	536	550	TVASSLVLVVSLGAI	T*a**lvlv*S**A*	53.3333
3.3	1.31	531	545	LAIYSTVASSLVLVV	536	550	TVASSLVLVVSLGAI	*va*S*Vl***l*ai	53.3333
1.37	1.31	535	549	STVASSLVLVVSLGA	536	550	TVASSLVLVVSLGAI	t*a*S*vlvV****i	53.3333
1.31	1.31	536	550	TVASSLVLVVSLGAI	536	550	TVASSLVLVVSLGAI	TVASSLVLVVSLGAI	100
3.44	1.37	305	319	TSLPFQNIHPITIGK	535	549	STVASSLVLVVSLGA	stv****v**vslG*	53.3333
2.79	1.37	524	538	STRIYQILAIYSTVA	535	549	STVASSLVLVVSLGA	ST*a**lvlv*S**A	60
3.3	1.37	531	545	LAIYSTVASSLVLVV	535	549	STVASSLVLVVSLGA	**v*Sslv**v*L*a	53.3333
1.37	1.37	535	549	STVASSLVLVVSLGA	535	549	STVASSLVLVVSLGA	STVASSLVLVVSLGA	100
1.31	1.37	536	550	TVASSLVLVVSLGAI	535	549	STVASSLVLVVSLGA	s*v*S*lvlV****a	53.3333
2.72	1.37	540	554	SLVLVVSLGAISFWM	535	549	STVASSLVLVVSLGA	S*Va***v*vvS**a	53.3333
1.64	1.64	112	126	FIDYEELREQLSSVS	112	126	FINYEELREQLSSVS	FI*YEELREQLSSVS	93.3333
1.64	1.64	113	127	IDYEELREQLSSVSS	113	127	INYEELREQLSSVSS	I*YEELREQLSSVSS	93.3333
1.64	1.64	114	128	DYEELREQLSSVSSF	114	128	NYEELREQLSSVSSF	*YEELREQLSSVSSF	93.3333
1.64	1.64	115	129	YEELREQLSSVSSFE	115	129	YEELREQLSSVSSFE	YEELREQLSSVSSFE	100
1.64	1.64	116	130	EELREQLSSVSSFER	116	130	EELREQLSSVSSFER	EELREQLSSVSSFER	100
1.77	1.77	2	16	KAILVVLLYTFATAN	2	16	KAILVVLLYTFATAN	KAILVVLLYTFATAN	100
0.99	1.77	4	18	ILVVLLYTFATANAD	2	16	KAILVVLLYTFATAN	*ailvv**y**A*A*	53.3333
8.96	1.77	328	342	KLRLATGLRNIPSIQ	2	16	KAILVVLLYTFATAN	Ka*Lv**L****tan	53.3333
1.85	1.77	439	453	NAELLVLLENERTLD	2	16	KAILVVLLYTFATAN	*A*LvVLL****Ta*	53.3333
2.79	1.77	526	540	RIYQILAIYSTVASS	2	16	KAILVVLLYTFATAN	ka**vvllYt*a***	60
1.8	1.8	8	22	LLYTFATANADTLCI	8	22	LLYTFATANADTLCI	LLYTFATANADTLCI	100
1.2	1.84	3	17	AILVVLLYTFATANA	440	454	AELLVLLENERTLDY	A*LlVLL****Tl**	53.3333
1.84	1.84	440	454	AELLVLLENERTLDY	440	454	AELLVLLENERTLDY	AELLVLLENERTLDY	100
2.28	1.85	1	15	MKAILVVLLYTFATA	438	452	YNAELLVLLENERTL	**A*LlVLL****Tl	53.3333
1.85	1.85	438	452	YNAELLVLLENERTL	438	452	YNAELLVLLENERTL	YNAELLVLLENERTL	100
1.77	1.85	2	16	KAILVVLLYTFATAN	439	453	NAELLVLLENERTLD	*A*LlVLL****Tl*	53.3333
1.85	1.85	439	453	NAELLVLLENERTLD	439	453	NAELLVLLENERTLD	NAELLVLLENERTLD	100
1.95	1.95	441	455	ELLVLLENERTLDYH	441	455	ELLVLLENERTLDYH	ELLVLLENERTLDYH	100
2.07	2.07	437	451	TYNAELLVLLENERT	437	451	TYNAELLVLLENERT	TYNAELLVLLENERT	100
2.28	2.28	1	15	MKAILVVLLYTFATA	1	15	MKAILVVLLYTFATA	MKAILVVLLYTFATA	100
1.85	2.28	438	452	YNAELLVLLENERTL	1	15	MKAILVVLLYTFATA	**A*LvVLL****Ta	53.3333
2.79	2.28	525	539	TRIYQILAIYSTVAS	1	15	MKAILVVLLYTFATA	*ka**vvllYt*a**	60
2.79	2.28	530	544	ILAIYSTVASSLVLV	1	15	MKAILVVLLYTFATA	m*AI***ll*t*a*a	53.3333
1.16	2.28	538	552	ASSLVLVVSLGAISF	1	15	MKAILVVLLYTFATA	m**ilvVl****at*	53.3333
2.83	2.28	541	555	LVLVVSLGAISFWMC	1	15	MKAILVVLLYTFATA	m*ail*v*l*tF***	53.3333
4.16	2.58	90	104	ASSWSYIVETPSSDN	90	104	ASSWSYIVETSSSDN	ASSWSYIVET*SSDN	93.3333
4.16	2.58	91	105	SSWSYIVETPSSDNG	91	105	SSWSYIVETSSSDNG	SSWSYIVET*SSDNG	93.3333
1.2	2.72	3	17	AILVVLLYTFATANA	540	554	SLVLVVSLGAISFWM	*lvlVv****is**m	53.3333
2.79	2.72	528	542	YQILAIYSTVASSLV	540	554	SLVLVVSLGAISFWM	**vLvv***aiS**m	53.3333
1.37	2.72	535	549	STVASSLVLVVSLGA	540	554	SLVLVVSLGAISFWM	S*Vl***l*aiS**m	53.3333
2.72	2.72	540	554	SLVLVVSLGAISFWM	540	554	SLVLVVSLGAISFWM	SLVLVVSLGAISFWM	100
2.79	2.79	524	538	STRIYQILAIYSTVA	524	538	STRIYQILAIYSTVA	STRIYQILAIYSTVA	100
1.37	2.79	535	549	STVASSLVLVVSLGA	524	538	STRIYQILAIYSTVA	ST*i**ilai*S**A	60
2.28	2.79	1	15	MKAILVVLLYTFATA	525	539	TRIYQILAIYSTVAS	*ri**ilaiYs*v**	60
9	2.79	206	220	QSLYQNADAYVFVGS	525	539	TRIYQILAIYSTVAS	**iYQ*l*iY**V*S	53.3333
2.79	2.79	525	539	TRIYQILAIYSTVAS	525	539	TRIYQILAIYSTVAS	TRIYQILAIYSTVAS	100
1.31	2.79	536	550	TVASSLVLVVSLGAI	525	539	TRIYQILAIYSTVAS	T*i**ilai*S**A*	53.3333
1.77	2.79	2	16	KAILVVLLYTFATAN	526	540	RIYQILAIYSTVASS	ri**ilaiYs*v***	60
2.79	2.79	526	540	RIYQILAIYSTVASS	526	540	RIYQILAIYSTVASS	RIYQILAIYSTVASS	100
1.23	2.79	537	551	VASSLVLVVSLGAIS	526	540	RIYQILAIYSTVASS	*i**ilai*S**A*S	53.3333
1.2	2.79	3	17	AILVVLLYTFATANA	527	541	IYQILAIYSTVASSL	i**ilaiYs*v***l	60
2.79	2.79	527	541	IYQILAIYSTVASSL	527	541	IYQILAIYSTVASSL	IYQILAIYSTVASSL	100
5.14	2.79	533	547	IYSTVASSLVLVVSL	527	541	IYQILAIYSTVASSL	IY**lA****va*SL	53.3333
1.16	2.79	538	552	ASSLVLVVSLGAISF	527	541	IYQILAIYSTVASSL	i**ilai*S**A*S*	53.3333
1.2	2.79	3	17	AILVVLLYTFATANA	528	542	YQILAIYSTVASSLV	**ilai**T*As**v	53.3333
0.99	2.79	4	18	ILVVLLYTFATANAD	528	542	YQILAIYSTVASSLV	**ilaiYs*v***l*	53.3333
4.87	2.79	209	223	YQNADAYVFVGSSRY	528	542	YQILAIYSTVASSLV	YQ*l*iY**V*SS**	53.3333
2.79	2.79	528	542	YQILAIYSTVASSLV	528	542	YQILAIYSTVASSLV	YQILAIYSTVASSLV	100
2.72	2.79	540	554	SLVLVVSLGAISFWM	528	542	YQILAIYSTVASSLV	**iLai***vaS**v	53.3333
0.99	2.79	4	18	ILVVLLYTFATANAD	529	543	QILAIYSTVASSLVL	*ilai**T*As**v*	53.3333
0.88	2.79	270	284	YAFAMERNAGSGIII	529	543	QILAIYSTVASSLVL	*i*Ai***v*S*lvl	53.3333
8.31	2.79	518	532	DGVKLESTRIYQILA	529	543	QILAIYSTVASSLVL	**l*i*ST*a**lvl	53.3333
2.79	2.79	529	543	QILAIYSTVASSLVL	529	543	QILAIYSTVASSLVL	QILAIYSTVASSLVL	100
2.79	2.79	530	544	ILAIYSTVASSLVLV	529	543	QILAIYSTVASSLVL	*ila**s*v*S*lvl	60
2.83	2.79	541	555	LVLVVSLGAISFWMC	529	543	QILAIYSTVASSLVL	*iLai***vaS**v*	53.3333
2.28	2.79	1	15	MKAILVVLLYTFATA	530	544	ILAIYSTVASSLVLV	i*AI***va*s*v*v	53.3333
0.7	2.79	6	20	VVLLYTFATANADTL	530	544	ILAIYSTVASSLVLV	ilaiYs*v***l**v	60
1.66	2.79	271	285	AFAMERNAGSGIIIS	530	544	ILAIYSTVASSLVLV	i*Ai***v*S*lvl*	53.3333
4.26	2.79	432	446	FLDIWTYNAELLVLL	530	544	ILAIYSTVASSLVLV	*L*I*s**A**LVLv	53.3333
2.79	2.79	529	543	QILAIYSTVASSLVL	530	544	ILAIYSTVASSLVLV	*lai**t*a*S*vlv	60
2.79	2.79	530	544	ILAIYSTVASSLVLV	530	544	ILAIYSTVASSLVLV	ILAIYSTVASSLVLV	100
1.31	2.79	536	550	TVASSLVLVVSLGAI	530	544	ILAIYSTVASSLVLV	*lA****va*SL*lv	53.3333
2.83	2.79	541	555	LVLVVSLGAISFWMC	530	544	ILAIYSTVASSLVLV	ilai*S**A*S**l*	53.3333
6.9	2.79	542	556	VLVVSLGAISFWMCS	530	544	ILAIYSTVASSLVLV	iLai***vaS**v**	53.3333
2.28	2.83	1	15	MKAILVVLLYTFATA	541	555	LVLVVSLGAISFWMC	l*lvv*l*a*sF***	53.3333
0.99	2.83	4	18	ILVVLLYTFATANAD	541	555	LVLVVSLGAISFWMC	lvlVv****is**m*	53.3333
2.79	2.83	529	543	QILAIYSTVASSLVL	541	555	LVLVVSLGAISFWMC	*vLvv***aiS**m*	53.3333
2.79	2.83	530	544	ILAIYSTVASSLVLV	541	555	LVLVVSLGAISFWMC	lvlv*S**A*S**m*	53.3333
2.83	2.83	541	555	LVLVVSLGAISFWMC	541	555	LVLVVSLGAISFWMC	LVLVVSLGAISFWMC	100
4.51	3.13	89	103	TASSWSYIVETPSSD	89	103	TASSWSYIVETSSSD	TASSWSYIVET*SSD	93.3333
5.37	3.13	92	106	SWSYIVETPSSDNGT	92	106	SWSYIVETSSSDNGT	SWSYIVET*SSDNGT	93.3333
3.16	3.16	9	23	LYTFATANADTLCIG	9	23	LYTFATANADTLCIG	LYTFATANADTLCIG	100
1.2	3.3	3	17	AILVVLLYTFATANA	531	545	LAIYSTVASSLVLVV	lai***v*s*l*l*v	53.3333
0.7	3.3	6	20	VVLLYTFATANADTL	531	545	LAIYSTVASSLVLVV	lai**T*As**v**v	53.3333
0.81	3.3	7	21	VLLYTFATANADTLC	531	545	LAIYSTVASSLVLVV	laiYs*v***l**v*	53.3333
7.96	3.3	433	447	LDIWTYNAELLVLLE	531	545	LAIYSTVASSLVLVV	L*I*s**A**LVLv*	53.3333
3.3	3.3	531	545	LAIYSTVASSLVLVV	531	545	LAIYSTVASSLVLVV	LAIYSTVASSLVLVV	100
1.37	3.3	535	549	STVASSLVLVVSLGA	531	545	LAIYSTVASSLVLVV	**i*Stva**l*L*v	53.3333
1.31	3.3	536	550	TVASSLVLVVSLGAI	531	545	LAIYSTVASSLVLVV	*ai*S*Va***v*vv	53.3333
5.78	3.33	93	107	WSYIVETPSSDNGTC	93	107	WSYIVETSSSDNGTC	WSYIVET*SSDNGTC	93.3333
3.44	3.44	305	319	TSLPFQNIHPITIGK	305	319	TSLPFQNIHPITIGK	TSLPFQNIHPITIGK	100
1.37	3.44	535	549	STVASSLVLVVSLGA	305	319	TSLPFQNIHPITIGK	tsl****i**itiG*	53.3333
3.47	3.47	304	318	NTSLPFQNIHPITIG	304	318	NTSLPFQNIHPITIG	NTSLPFQNIHPITIG	100
5.14	3.47	534	548	YSTVASSLVLVVSLG	304	318	NTSLPFQNIHPITIG	*tsl****i**itiG	53.3333
3.53	3.53	522	536	LESTRIYQILAIYST	522	536	LESTRIYQILAIYST	LESTRIYQILAIYST	100
5.14	3.53	533	547	IYSTVASSLVLVVSL	522	536	LESTRIYQILAIYST	l*ST*i**ilai*S*	60
9.84	3.53	204	218	DQQSLYQNADAYVFV	523	537	ESTRIYQILAIYSTV	e***iYQ*l*iY**V	53.3333
3.53	3.53	523	537	ESTRIYQILAIYSTV	523	537	ESTRIYQILAIYSTV	ESTRIYQILAIYSTV	100
5.14	3.53	534	548	YSTVASSLVLVVSLG	523	537	ESTRIYQILAIYSTV	*ST*i**ilai*S**	53.3333
3.57	3.57	303	317	INTSLPFQNIHPITI	303	317	INTSLPFQNIHPITI	INTSLPFQNIHPITI	100
5.14	3.57	533	547	IYSTVASSLVLVVSL	303	317	INTSLPFQNIHPITI	I*tsl****i**iti	53.3333
3.61	3.61	306	320	SLPFQNIHPITIGKC	306	320	SLPFQNIHPITIGKC	SLPFQNIHPITIGKC	100
3.65	3.65	117	131	ELREQLSSVSSFERF	117	131	ELREQLSSVSSFERF	ELREQLSSVSSFERF	100
3.71	3.71	18	32	DTLCIGYHANNSTDT	18	32	DTLCIGYHANNSTDT	DTLCIGYHANNSTDT	100
3.77	3.77	19	33	TLCIGYHANNSTDTV	19	33	TLCIGYHANNSTDTV	TLCIGYHANNSTDTV	100
4.5	3.84	272	286	FAMERNAGSGIIISD	272	286	FTMERNAGSGIIISD	F*MERNAGSGIIISD	93.3333
3.84	3.84	307	321	LPFQNIHPITIGKCP	307	321	LPFQNIHPITIGKCP	LPFQNIHPITIGKCP	100
2.76	3.93	329	343	LRLATGLRNIPSIQS	329	343	LRLATGLRNVPSIQS	LRLATGLRNvPSIQS	100
3.97	3.97	20	34	LCIGYHANNSTDTVD	20	34	LCIGYHANNSTDTVD	LCIGYHANNSTDTVD	100
4	4	118	132	LREQLSSVSSFERFE	118	132	LREQLSSVSSFERFE	LREQLSSVSSFERFE	100
2.59	4.15	332	346	ATGLRNIPSIQSRGL	332	346	ATGLRNVPSIQSRGL	ATGLRNvPSIQSRGL	100
4.16	4.16	426	440	KKVDDGFLDIWTYNA	426	440	KKVDDGFLDIWTYNA	KKVDDGFLDIWTYNA	100
4.16	4.16	427	441	KVDDGFLDIWTYNAE	427	441	KVDDGFLDIWTYNAE	KVDDGFLDIWTYNAE	100
4.16	4.16	428	442	VDDGFLDIWTYNAEL	428	442	VDDGFLDIWTYNAEL	VDDGFLDIWTYNAEL	100
4.16	4.16	429	443	DDGFLDIWTYNAELL	429	443	DDGFLDIWTYNAELL	DDGFLDIWTYNAELL	100
4.16	4.16	430	444	DGFLDIWTYNAELLV	430	444	DGFLDIWTYNAELLV	DGFLDIWTYNAELLV	100
2.84	4.16	330	344	RLATGLRNIPSIQSR	330	344	RLATGLRNVPSIQSR	RLATGLRNvPSIQSR	100
0.88	4.26	270	284	YAFAMERNAGSGIII	432	446	FLDIWTYNAELLVLL	fl*i***NA***vll	53.3333
4.26	4.26	432	446	FLDIWTYNAELLVLL	432	446	FLDIWTYNAELLVLL	FLDIWTYNAELLVLL	100
2.79	4.26	530	544	ILAIYSTVASSLVLV	432	446	FLDIWTYNAELLVLL	*L*I*t**A**LVLl	53.3333
4.28	4.28	33	47	VDTVLEKNVTVTHSV	33	47	VDTVLEKNVTVTHSV	VDTVLEKNVTVTHSV	100
7.01	4.28	396	410	VNSVIEKMNTQFTAV	33	47	VDTVLEKNVTVTHSV	V*tVlEK**T****V	53.3333
4.33	4.33	32	46	TVDTVLEKNVTVTHS	32	46	TVDTVLEKNVTVTHS	TVDTVLEKNVTVTHS	100
3.81	4.34	212	226	ADAYVFVGSSRYSKK	212	226	ADAYVFVGTSRYSKK	ADAYVFVGtSRYSKK	100
2.76	4.42	333	347	TGLRNIPSIQSRGLF	333	347	TGLRNVPSIQSRGLF	TGLRNvPSIQSRGLF	100
5.86	4.44	158	172	AKSFYKNLIWLVKKG	331	345	LATGLRNVPSIQSRG	l*t**rNv**i**rG	53.3333
2.8	4.44	331	345	LATGLRNIPSIQSRG	331	345	LATGLRNVPSIQSRG	LATGLRNvPSIQSRG	100
3.93	4.47	211	225	NADAYVFVGSSRYSK	211	225	NADAYVFVGTSRYSK	NADAYVFVGtSRYSK	100
3.95	4.51	213	227	DAYVFVGSSRYSKKF	213	227	DAYVFVGTSRYSKKF	DAYVFVGtSRYSKKF	100
4.52	4.52	224	238	SKKFKPEIAIRPKVR	224	238	SKKFKPEIAIRPKVR	SKKFKPEIAIRPKVR	100
4.55	4.55	397	411	NSVIEKMNTQFTAVG	397	411	NSVIEKMNTQFTAVG	NSVIEKMNTQFTAVG	100
4.57	4.57	31	45	DTVDTVLEKNVTVTH	31	45	DTVDTVLEKNVTVTH	DTVDTVLEKNVTVTH	100
4.59	4.59	398	412	SVIEKMNTQFTAVGK	398	412	SVIEKMNTQFTAVGK	SVIEKMNTQFTAVGK	100
4.68	4.68	223	237	YSKKFKPEIAIRPKV	223	237	YSKKFKPEIAIRPKV	YSKKFKPEIAIRPKV	100
4.72	4.72	222	236	RYSKKFKPEIAIRPK	222	236	RYSKKFKPEIAIRPK	RYSKKFKPEIAIRPK	100
4.76	4.76	442	456	LLVLLENERTLDYHD	442	456	LLVLLENERTLDYHD	LLVLLENERTLDYHD	100
4.83	4.83	431	445	GFLDIWTYNAELLVL	431	445	GFLDIWTYNAELLVL	GFLDIWTYNAELLVL	100
4.85	4.85	221	235	SRYSKKFKPEIAIRP	221	235	SRYSKKFKPEIAIRP	SRYSKKFKPEIAIRP	100
4.88	4.88	225	239	KKFKPEIAIRPKVRD	225	239	KKFKPEIAIRPKVRD	KKFKPEIAIRPKVRD	100
4.9	4.9	277	291	NAGSGIIISDTPVHD	277	291	NAGSGIIISDTPVHD	NAGSGIIISDTPVHD	100
4.93	4.93	548	562	GAISFWMCSNGSLQC	548	562	GAISFWMCSNGSLQC	GAISFWMCSNGSLQC	100
4.97	4.97	549	563	AISFWMCSNGSLQCR	549	563	AISFWMCSNGSLQCR	AISFWMCSNGSLQCR	100
5.01	5.01	280	294	SGIIISDTPVHDCNT	280	294	SGIIISDTPVHDCNT	SGIIISDTPVHDCNT	100
5.06	5.06	279	293	GSGIIISDTPVHDCN	279	293	GSGIIISDTPVHDCN	GSGIIISDTPVHDCN	100
5.07	5.07	278	292	AGSGIIISDTPVHDC	278	292	AGSGIIISDTPVHDC	AGSGIIISDTPVHDC	100
7.06	5.14	521	535	KLESTRIYQILAIYS	532	546	AIYSTVASSLVLVVS	*i*ST*a**lvlv*S	60
5.14	5.14	532	546	AIYSTVASSLVLVVS	532	546	AIYSTVASSLVLVVS	AIYSTVASSLVLVVS	100
5.14	5.14	533	547	IYSTVASSLVLVVSL	532	546	AIYSTVASSLVLVVS	a**s*v*S*lvlV**	53.3333
1.23	5.14	537	551	VASSLVLVVSLGAIS	532	546	AIYSTVASSLVLVVS	ai*S*Va***v*vvS	60
3.57	5.14	303	317	INTSLPFQNIHPITI	533	547	IYSTVASSLVLVVSL	I*stv****v**vsl	53.3333
3.53	5.14	522	536	LESTRIYQILAIYST	533	547	IYSTVASSLVLVVSL	i*ST*a**lvlv*S*	60
2.79	5.14	527	541	IYQILAIYSTVASSL	533	547	IYSTVASSLVLVVSL	IY**vA****lv*SL	53.3333
5.14	5.14	532	546	AIYSTVASSLVLVVS	533	547	IYSTVASSLVLVVSL	i**t*a*S*vlvV**	53.3333
5.14	5.14	533	547	IYSTVASSLVLVVSL	533	547	IYSTVASSLVLVVSL	IYSTVASSLVLVVSL	100
1.23	5.14	537	551	VASSLVLVVSLGAIS	533	547	IYSTVASSLVLVVSL	i*Stva**l*L*v**	53.3333
3.47	5.14	304	318	NTSLPFQNIHPITIG	534	548	YSTVASSLVLVVSLG	*stv****v**vslG	53.3333
3.53	5.14	523	537	ESTRIYQILAIYSTV	534	548	YSTVASSLVLVVSLG	*ST*a**lvlv*S**	53.3333
5.14	5.14	534	548	YSTVASSLVLVVSLG	534	548	YSTVASSLVLVVSLG	YSTVASSLVLVVSLG	100
5.26	5.26	35	49	TVLEKNVTVTHSVNL	35	49	TVLEKNVTVTHSVNL	TVLEKNVTVTHSVNL	100
5.33	5.33	34	48	DTVLEKNVTVTHSVN	34	48	DTVLEKNVTVTHSVN	DTVLEKNVTVTHSVN	100
4.88	5.64	210	224	QNADAYVFVGSSRYS	210	224	QNADAYVFVGTSRYS	QNADAYVFVGtSRYS	100
5.79	5.79	17	31	ADTLCIGYHANNSTD	17	31	ADTLCIGYHANNSTD	ADTLCIGYHANNSTD	100
5.83	5.83	547	561	LGAISFWMCSNGSLQ	547	561	LGAISFWMCSNGSLQ	LGAISFWMCSNGSLQ	100
5.86	5.86	158	172	AKSFYKNLIWLVKKG	158	172	AKSFYKNLIWLVKKG	AKSFYKNLIWLVKKG	100
2.8	5.86	331	345	LATGLRNIPSIQSRG	158	172	AKSFYKNLIWLVKKG	a*s**kNl**l**kG	53.3333
5.86	5.86	443	457	LVLLENERTLDYHDS	443	457	LVLLENERTLDYHDS	LVLLENERTLDYHDS	100
4.87	5.87	209	223	YQNADAYVFVGSSRY	209	223	YQNADAYVFVGTSRY	YQNADAYVFVGtSRY	100
2.79	5.87	528	542	YQILAIYSTVASSLV	209	223	YQNADAYVFVGTSRY	YQ*a*aY**V*tS**	53.3333
5.94	5.94	16	30	NADTLCIGYHANNST	16	30	NADTLCIGYHANNST	NADTLCIGYHANNST	100
7.08	6.01	461	475	NLYEKVRSQLKNNAK	461	475	NLYEKVRNQLKNNAK	NLYEKVR*QLKNNAK	93.3333
8.92	6.09	94	108	SYIVETPSSDNGTCY	94	108	SYIVETSSSDNGTCY	SYIVET*SSDNGTCY	93.3333
6.17	6.17	21	35	CIGYHANNSTDTVDT	21	35	CIGYHANNSTDTVDT	CIGYHANNSTDTVDT	100
6.17	6.17	517	531	IDGVKLESTRIYQIL	517	531	IDGVKLESTRIYQIL	IDGVKLESTRIYQIL	100
6.19	6.19	157	171	GAKSFYKNLIWLVKK	157	171	GAKSFYKNLIWLVKK	GAKSFYKNLIWLVKK	100
6.22	6.22	22	36	IGYHANNSTDTVDTV	22	36	IGYHANNSTDTVDTV	IGYHANNSTDTVDTV	100
6.3	6.25	516	530	EIDGVKLESTRIYQI	516	530	KIDGVKLESTRIYQI	*IDGVKLESTRIYQI	93.3333
6.33	6.33	156	170	AGAKSFYKNLIWLVK	156	170	AGAKSFYKNLIWLVK	AGAKSFYKNLIWLVK	100
7.96	6.33	433	447	LDIWTYNAELLVLLE	156	170	AGAKSFYKNLIWLVK	a*a*sf***Li*Lv*	53.3333
6.33	6.33	159	173	KSFYKNLIWLVKKGN	159	173	KSFYKNLIWLVKKGN	KSFYKNLIWLVKKGN	100
6.46	6.39	515	529	EEIDGVKLESTRIYQ	515	529	EKIDGVKLESTRIYQ	E*IDGVKLESTRIYQ	93.3333
6.5	6.43	514	528	REEIDGVKLESTRIY	514	528	REKIDGVKLESTRIY	RE*IDGVKLESTRIY	93.3333
6.59	6.59	376	390	SGYAADLKSTQNAID	376	390	SGYAADLKSTQNAID	SGYAADLKSTQNAID	100
6.59	6.59	377	391	GYAADLKSTQNAIDE	377	391	GYAADLKSTQNAIDK	GYAADLKSTQNAID*	93.3333
6.59	6.59	378	392	YAADLKSTQNAIDEI	378	392	YAADLKSTQNAIDKI	YAADLKSTQNAID*I	93.3333
6.68	6.67	326	340	STKLRLATGLRNIPS	326	340	STKLRLATGLRNVPS	STKLRLATGLRNvPS	100
6.68	6.68	253	267	PGDKITFEATGNLVV	253	267	PGDKITFEATGNLVV	PGDKITFEATGNLVV	100
6.77	6.77	254	268	GDKITFEATGNLVVP	254	268	GDKITFEATGNLVVP	GDKITFEATGNLVVP	100
0.79	6.9	5	19	LVVLLYTFATANADT	542	556	VLVVSLGAISFWMCS	vlVv****is**m*s	53.3333
2.79	6.9	530	544	ILAIYSTVASSLVLV	542	556	VLVVSLGAISFWMCS	vLvv***aiS**m**	53.3333
1.23	6.9	537	551	VASSLVLVVSLGAIS	542	556	VLVVSLGAISFWMCS	Vl***l*aiS**m*S	53.3333
6.9	6.9	542	556	VLVVSLGAISFWMCS	542	556	VLVVSLGAISFWMCS	VLVVSLGAISFWMCS	100
6.96	6.96	394	408	NKVNSVIEKMNTQFT	394	408	NKVNSVIEKMNTQFT	NKVNSVIEKMNTQFT	100
4.28	7.01	33	47	VDTVLEKNVTVTHSV	396	410	VNSVIEKMNTQFTAV	V*sViEK**T****V	53.3333
7.01	7.01	396	410	VNSVIEKMNTQFTAV	396	410	VNSVIEKMNTQFTAV	VNSVIEKMNTQFTAV	100
7.06	7.06	521	535	KLESTRIYQILAIYS	521	535	KLESTRIYQILAIYS	KLESTRIYQILAIYS	100
5.14	7.06	532	546	AIYSTVASSLVLVVS	521	535	KLESTRIYQILAIYS	*l*ST*i**ilai*S	60
7.1	7.1	395	409	KVNSVIEKMNTQFTA	395	409	KVNSVIEKMNTQFTA	KVNSVIEKMNTQFTA	100
7.29	7.29	281	295	GIIISDTPVHDCNTT	281	295	GIIISDTPVHDCNTT	GIIISDTPVHDCNTT	100
7.36	7.36	550	564	ISFWMCSNGSLQCRI	550	564	ISFWMCSNGSLQCRI	ISFWMCSNGSLQCRI	100
7.41	7.41	255	269	DKITFEATGNLVVPR	255	269	DKITFEATGNLVVPR	DKITFEATGNLVVPR	100
7.46	7.46	399	413	VIEKMNTQFTAVGKE	399	413	VIEKMNTQFTAVGKE	VIEKMNTQFTAVGKE	100
7.08	7.46	462	476	LYEKVRSQLKNNAKE	399	413	VIEKMNTQFTAVGKE	v*EKm*tQ*****KE	53.3333
7.54	7.54	400	414	IEKMNTQFTAVGKEF	400	414	IEKMNTQFTAVGKEF	IEKMNTQFTAVGKEF	100
7.08	7.56	460	474	KNLYEKVRSQLKNNA	460	474	KNLYEKVRNQLKNNA	KNLYEKVR*QLKNNA	93.3333
7.26	7.89	214	228	AYVFVGSSRYSKKFK	214	228	AYVFVGTSRYSKKFK	AYVFVGtSRYSKKFK	100
7.96	7.96	55	69	NGKLCKLRGVAPLHL	55	69	NGKLCKLRGVAPLHL	NGKLCKLRGVAPLHL	100
7.96	7.96	56	70	GKLCKLRGVAPLHLG	56	70	GKLCKLRGVAPLHLG	GKLCKLRGVAPLHLG	100
7.96	7.96	318	332	GKCPKYVKSTKLRLA	318	332	GKCPKYVKSTKLRLA	GKCPKYVKSTKLRLA	100
7.96	7.96	319	333	KCPKYVKSTKLRLAT	319	333	KCPKYVKSTKLRLAT	KCPKYVKSTKLRLAT	100
7.96	7.96	323	337	YVKSTKLRLATGLRN	323	337	YVKSTKLRLATGLRN	YVKSTKLRLATGLRN	100
9.89	7.96	458	472	NVKNLYEKVRSQLKN	323	337	YVKSTKLRLATGLRN	*VK****rl*t*LrN	53.3333
6.33	7.96	156	170	AGAKSFYKNLIWLVK	433	447	LDIWTYNAELLVLLE	l*i*ty***Ll*Ll*	53.3333
7.96	7.96	433	447	LDIWTYNAELLVLLE	433	447	LDIWTYNAELLVLLE	LDIWTYNAELLVLLE	100
3.3	7.96	531	545	LAIYSTVASSLVLVV	433	447	LDIWTYNAELLVLLE	L*I*t**A**LVLl*	53.3333
7.96	7.96	436	450	WTYNAELLVLLENER	436	450	WTYNAELLVLLENER	WTYNAELLVLLENER	100
0.39	8.02	268	282	PRYAFAMERNAGSGI	321	335	PKYVKSTKLRLATGL	PkYv******l*tGl	53.3333
8.02	8.02	321	335	PKYVKSTKLRLATGL	321	335	PKYVKSTKLRLATGL	PKYVKSTKLRLATGL	100
7.08	8.04	463	477	YEKVRSQLKNNAKEI	463	477	YEKVRNQLKNNAKEI	YEKVR*QLKNNAKEI	93.3333
7.08	8.15	462	476	LYEKVRSQLKNNAKE	462	476	LYEKVRNQLKNNAKE	LYEKVR*QLKNNAKE	93.3333
8.5	8.22	379	393	AADLKSTQNAIDEIT	379	393	AADLKSTQNAIDKIT	AADLKSTQNAID*IT	93.3333
8.28	8.28	256	270	KITFEATGNLVVPRY	256	270	KITFEATGNLVVPRY	KITFEATGNLVVPRY	100
8.28	8.28	551	565	SFWMCSNGSLQCRIC	551	565	SFWMCSNGSLQCRIC	SFWMCSNGSLQCRIC	100
8.31	8.31	518	532	DGVKLESTRIYQILA	518	532	DGVKLESTRIYQILA	DGVKLESTRIYQILA	100
2.79	8.31	529	543	QILAIYSTVASSLVL	518	532	DGVKLESTRIYQILA	**v*l*ST*i**ila	53.3333
8.37	8.37	320	334	CPKYVKSTKLRLATG	320	334	CPKYVKSTKLRLATG	CPKYVKSTKLRLATG	100
8.41	8.41	57	71	KLCKLRGVAPLHLGK	57	71	KLCKLRGVAPLHLGK	KLCKLRGVAPLHLGK	100
8.41	8.41	160	174	SFYKNLIWLVKKGNS	160	174	SFYKNLIWLVKKGNS	SFYKNLIWLVKKGNS	100
8.45	8.45	434	448	DIWTYNAELLVLLEN	434	448	DIWTYNAELLVLLEN	DIWTYNAELLVLLEN	100
8.67	8.67	546	560	SLGAISFWMCSNGSL	546	560	SLGAISFWMCSNGSL	SLGAISFWMCSNGSL	100
8.68	8.68	58	72	LCKLRGVAPLHLGKC	58	72	LCKLRGVAPLHLGKC	LCKLRGVAPLHLGKC	100
8.72	8.72	205	219	QQSLYQNADAYVFVG	205	219	QQSLYQNADAYVFVG	QQSLYQNADAYVFVG	100
9.07	8.81	380	394	ADLKSTQNAIDEITN	380	394	ADLKSTQNAIDKITN	ADLKSTQNAID*ITN	93.3333
8.91	8.91	401	415	EKMNTQFTAVGKEFN	401	415	EKMNTQFTAVGKEFN	EKMNTQFTAVGKEFN	100
8.96	8.96	324	338	VKSTKLRLATGLRNI	324	338	VKSTKLRLATGLRNV	VKSTKLRLATGLRNv	100
9.89	8.96	459	473	VKNLYEKVRSQLKNN	324	338	VKSTKLRLATGLRNV	VK****rl*t*LrN*	53.3333
8.96	8.96	325	339	KSTKLRLATGLRNIP	325	339	KSTKLRLATGLRNVP	KSTKLRLATGLRNvP	100
8.96	8.96	327	341	TKLRLATGLRNIPSI	327	341	TKLRLATGLRNVPSI	TKLRLATGLRNvPSI	100
1.77	8.96	2	16	KAILVVLLYTFATAN	328	342	KLRLATGLRNVPSIQ	Kl*La**L****siq	53.3333
8.96	8.96	328	342	KLRLATGLRNIPSIQ	328	342	KLRLATGLRNVPSIQ	KLRLATGLRNvPSIQ	100
9	8.99	206	220	QSLYQNADAYVFVGS	206	220	QSLYQNADAYVFVGT	QSLYQNADAYVFVGt	100
2.79	8.99	525	539	TRIYQILAIYSTVAS	206	220	QSLYQNADAYVFVGT	**lYQ*a*aY**V*t	53.3333
9.08	9.08	257	271	ITFEATGNLVVPRYA	257	271	ITFEATGNLVVPRYA	ITFEATGNLVVPRYA	100
9.15	9.15	435	449	IWTYNAELLVLLENE	435	449	IWTYNAELLVLLENE	IWTYNAELLVLLENE	100
9.16	9.16	37	51	LEKNVTVTHSVNLLE	37	51	LEKNVTVTHSVNLLE	LEKNVTVTHSVNLLE	100
9.89	9.75	459	473	VKNLYEKVRSQLKNN	459	473	VKNLYEKVRNQLKNN	VKNLYEKVR*QLKNN	93.3333
9.84	9.84	204	218	DQQSLYQNADAYVFV	204	218	DQQSLYQNADAYVFV	DQQSLYQNADAYVFV	100
3.53	9.84	523	537	ESTRIYQILAIYSTV	204	218	DQQSLYQNADAYVFV	d***lYQ*a*aY**V	53.3333
9.89	9.84	458	472	NVKNLYEKVRSQLKN	458	472	NVKNLYEKVRNQLKN	NVKNLYEKVR*QLKN	93.3333
9.88	9.88	317	331	IGKCPKYVKSTKLRL	317	331	IGKCPKYVKSTKLRL	IGKCPKYVKSTKLRL	100
7.08	9.89	464	478	EKVRSQLKNNAKEIG	464	478	EKVRNQLKNNAKEIG	EKVR*QLKNNAKEIG	93.3333
9.89	9.93	457	471	SNVKNLYEKVRSQLK	457	471	SNVKNLYEKVRNQLK	SNVKNLYEKVR*QLK	93.3333
9.97	9.97	276	290	RNAGSGIIISDTPVH	276	290	RNAGSGIIISDTPVH	RNAGSGIIISDTPVH	100
