# Supplementary material for: Predicting Hemagglutinin MHC-II Ligand Analogues in Anti-TNFα Biologics: Implications for Immunogenicity of Pharmaceutical Proteins
Source: PLoS One. 2015 Aug 13;10(8):e0135451. doi: 10.1371/journal.pone.0135451 (PMC4536234; doi:10.1371/journal.pone.0135451)
Supplement: S5 Fig — (ZIP) [file pone.0135451.s005.zip › CA07 NY3095 0101.xls]

## Sheet: Sheet1
XCoord	YCoord	DStart	DEnd	DLigand	VStart	VEnd	VLigand	Sequence	%Total
3.95	0.14	1	15	MKAILVVLLYTFATA	529	543	ILAIYSTVASSLVLL	i*AI***va*s*v*l	53.3333
3.36	0.14	6	20	VVLLYTFATANADTL	529	543	ILAIYSTVASSLVLL	ilaiYs*v***l**L	60
0.28	0.14	529	543	QILAIYSTVASSLVL	529	543	ILAIYSTVASSLVLL	*lai**t*a*S*vlL	60
0.28	0.14	530	544	ILAIYSTVASSLVLV	529	543	ILAIYSTVASSLVLL	ILAIYSTVASSLVLl	100
7.28	0.14	542	556	VLVVSLGAISFWMCS	529	543	ILAIYSTVASSLVLL	iLai***vaS**v**	53.3333
3.72	0.14	3	17	AILVVLLYTFATANA	530	544	LAIYSTVASSLVLLV	lai***v*s*l*l*v	53.3333
3.36	0.14	6	20	VVLLYTFATANADTL	530	544	LAIYSTVASSLVLLV	lai**T*As**v**v	53.3333
7.88	0.14	7	21	VLLYTFATANADTLC	530	544	LAIYSTVASSLVLLV	laiYs*v***l**L*	53.3333
0.14	0.14	531	545	LAIYSTVASSLVLVV	530	544	LAIYSTVASSLVLLV	LAIYSTVASSLVLlV	100
7.72	0.14	521	535	KLESTRIYQILAIYS	531	545	AIYSTVASSLVLLVS	*i*ST*a**lvll*S	60
0.28	0.14	532	546	AIYSTVASSLVLVVS	531	545	AIYSTVASSLVLLVS	AIYSTVASSLVLlVS	100
1.58	0.14	533	547	IYSTVASSLVLVVSL	531	545	AIYSTVASSLVLLVS	a**s*v*S*lvll**	53.3333
3.72	0.28	3	17	AILVVLLYTFATANA	527	541	YQILAIYSTVASSLV	**ilai**T*As**v	53.3333
4.57	0.28	4	18	ILVVLLYTFATANAD	527	541	YQILAIYSTVASSLV	**ilaiYs*v***l*	53.3333
9.11	0.28	209	223	YQNADAYVFVGSSRY	527	541	YQILAIYSTVASSLV	YQ*l*iY**V*SS**	53.3333
0.28	0.28	528	542	YQILAIYSTVASSLV	527	541	YQILAIYSTVASSLV	YQILAIYSTVASSLV	100
5.2	0.28	540	554	SLVLVVSLGAISFWM	527	541	YQILAIYSTVASSLV	**iLai***vaS**v	53.3333
4.57	0.28	4	18	ILVVLLYTFATANAD	528	542	QILAIYSTVASSLVL	*ilai**T*As**v*	53.3333
0.28	0.28	529	543	QILAIYSTVASSLVL	528	542	QILAIYSTVASSLVL	QILAIYSTVASSLVL	100
0.28	0.28	530	544	ILAIYSTVASSLVLV	528	542	QILAIYSTVASSLVL	*ila**s*v*S*lvl	60
5.2	0.28	540	554	SLVLVVSLGAISFWM	528	542	QILAIYSTVASSLVL	*ilai*S**A*S**l	53.3333
5.4	0.28	541	555	LVLVVSLGAISFWMC	528	542	QILAIYSTVASSLVL	*iLai***vaS**v*	53.3333
5.11	1.36	522	536	LESTRIYQILAIYST	532	546	IYSTVASSLVLLVSL	i*ST*a**lvll*S*	60
2.37	1.36	527	541	IYQILAIYSTVASSL	532	546	IYSTVASSLVLLVSL	IY**vA****ll*SL	53.3333
0.28	1.36	532	546	AIYSTVASSLVLVVS	532	546	IYSTVASSLVLLVSL	i**t*a*S*vlLV**	53.3333
1.58	1.36	533	547	IYSTVASSLVLVVSL	532	546	IYSTVASSLVLLVSL	IYSTVASSLVLlVSL	100
6.39	1.36	538	552	ASSLVLVVSLGAISF	532	546	IYSTVASSLVLLVSL	i*S*Va***v*lvS*	53.3333
3.72	2.46	3	17	AILVVLLYTFATANA	526	540	VYQILAIYSTVASSL	v**ilaiYs*v***l	60
2.37	2.46	527	541	IYQILAIYSTVASSL	526	540	VYQILAIYSTVASSL	vYQILAIYSTVASSL	100
1.58	2.46	533	547	IYSTVASSLVLVVSL	526	540	VYQILAIYSTVASSL	vY**lA****va*SL	53.3333
6.39	2.46	538	552	ASSLVLVVSLGAISF	526	540	VYQILAIYSTVASSL	v**ilai*S**A*S*	53.3333
3.72	2.55	3	17	AILVVLLYTFATANA	539	553	SLVLLVSLGAISFWM	*lvllv****is**m	53.3333
0.28	2.55	528	542	YQILAIYSTVASSLV	539	553	SLVLLVSLGAISFWM	**vLlv***aiS**m	53.3333
5.2	2.55	540	554	SLVLVVSLGAISFWM	539	553	SLVLLVSLGAISFWM	SLVLlVSLGAISFWM	100
1.81	2.73	524	538	STRIYQILAIYSTVA	523	537	SMGVYQILAIYSTVA	S**vYQILAIYSTVA	86.6667
3.95	2.73	1	15	MKAILVVLLYTFATA	524	538	MGVYQILAIYSTVAS	M*v**ilaiYs*v**	60
1.81	2.73	525	539	TRIYQILAIYSTVAS	524	538	MGVYQILAIYSTVAS	**vYQILAIYSTVAS	86.6667
3.95	2.82	1	15	MKAILVVLLYTFATA	540	554	LVLLVSLGAISFWMC	l*llv*l*a*sF***	53.3333
4.57	2.82	4	18	ILVVLLYTFATANAD	540	554	LVLLVSLGAISFWMC	lvllv****is**m*	53.3333
0.28	2.82	529	543	QILAIYSTVASSLVL	540	554	LVLLVSLGAISFWMC	*vLlv***aiS**m*	53.3333
0.28	2.82	530	544	ILAIYSTVASSLVLV	540	554	LVLLVSLGAISFWMC	lvll*S**A*S**m*	53.3333
5.4	2.82	541	555	LVLVVSLGAISFWMC	540	554	LVLLVSLGAISFWMC	LVLlVSLGAISFWMC	100
4.22	3	539	553	SSLVLVVSLGAISFW	538	552	SSLVLLVSLGAISFW	SSLVLlVSLGAISFW	100
4.16	3.36	2	16	KAILVVLLYTFATAN	525	539	GVYQILAIYSTVASS	*v**ilaiYs*v***	53.3333
2.37	3.36	526	540	RIYQILAIYSTVASS	525	539	GVYQILAIYSTVASS	*vYQILAIYSTVASS	93.3333
3.95	3.45	1	15	MKAILVVLLYTFATA	537	551	ASSLVLLVSLGAISF	a**lvllv****is*	53.3333
2.37	3.45	527	541	IYQILAIYSTVASSL	537	551	ASSLVLLVSLGAISF	a**lvll*S**A*S*	53.3333
1.58	3.45	533	547	IYSTVASSLVLVVSL	537	551	ASSLVLLVSLGAISF	a*S*Vl***l*aiS*	53.3333
6.39	3.45	538	552	ASSLVLVVSLGAISF	537	551	ASSLVLLVSLGAISF	ASSLVLlVSLGAISF	100
4.3	3.49	55	69	NGKLCKLRGVAPLHL	55	69	NGKLCLLKGIAPLQL	NGKLC*LkGiAPL*L	86.6667
9.95	4.47	304	318	NTSLPFQNIHPITIG	533	547	YSTVASSLVLLVSLG	*stv****v**vslG	53.3333
3.8	4.47	523	537	ESTRIYQILAIYSTV	533	547	YSTVASSLVLLVSLG	*ST*a**lvll*S**	53.3333
5.03	4.47	534	548	YSTVASSLVLVVSLG	533	547	YSTVASSLVLLVSLG	YSTVASSLVLlVSLG	100
3.95	4.57	1	15	MKAILVVLLYTFATA	437	451	YNAELLVLLENERTL	**A*LlVLL****Tl	53.3333
4.57	4.57	438	452	YNAELLVLLENERTL	437	451	YNAELLVLLENERTL	YNAELLVLLENERTL	100
5.73	4.87	56	70	GKLCKLRGVAPLHLG	56	70	GKLCLLKGIAPLQLG	GKLC*LkGiAPL*LG	86.6667
3.72	4.99	3	17	AILVVLLYTFATANA	439	453	AELLVLLENERTLDF	A*LlVLL****Tl**	53.3333
5.2	4.99	440	454	AELLVLLENERTLDY	439	453	AELLVLLENERTLDF	AELLVLLENERTLDf	100
4.16	5.2	2	16	KAILVVLLYTFATAN	438	452	NAELLVLLENERTLD	*A*LlVLL****Tl*	53.3333
5.2	5.2	439	453	NAELLVLLENERTLD	438	452	NAELLVLLENERTLD	NAELLVLLENERTLD	100
5.4	5.2	441	455	ELLVLLENERTLDYH	440	454	ELLVLLENERTLDFH	ELLVLLENERTLDfH	100
6.32	5.5	5	19	LVVLLYTFATANADT	541	555	VLLVSLGAISFWMCS	vllv****is**m*s	53.3333
0.28	5.5	530	544	ILAIYSTVASSLVLV	541	555	VLLVSLGAISFWMCS	vLlv***aiS**m**	53.3333
7.28	5.5	542	556	VLVVSLGAISFWMCS	541	555	VLLVSLGAISFWMCS	VLlVSLGAISFWMCS	100
6.32	6.32	5	19	LVVLLYTFATANADT	536	550	VASSLVLLVSLGAIS	va**L***vsl*A*s	53.3333
2.37	6.32	526	540	RIYQILAIYSTVASS	536	550	VASSLVLLVSLGAIS	*a**lvll*S**A*S	53.3333
0.28	6.32	532	546	AIYSTVASSLVLVVS	536	550	VASSLVLLVSLGAIS	va*S*Vl***l*aiS	60
1.58	6.32	533	547	IYSTVASSLVLVVSL	536	550	VASSLVLLVSLGAIS	v*Sslv**v*L*a**	53.3333
7.28	6.32	542	556	VLVVSLGAISFWMCS	536	550	VASSLVLLVSLGAIS	Va***v*lvS**a*S	53.3333
3.8	6.39	523	537	ESTRIYQILAIYSTV	522	536	ESMGVYQILAIYSTV	ES**vYQILAIYSTV	86.6667
7.21	7.28	57	71	KLCKLRGVAPLHLGK	57	71	KLCLLKGIAPLQLGN	KLC*LkGiAPL*LG*	80
9.25	7.68	269	283	RYAFAMERNAGSGII	268	282	RYAFALSRGFGSGII	RYAFAl*R**GSGII	80
1.81	7.86	525	539	TRIYQILAIYSTVAS	535	549	TVASSLVLLVSLGAI	T*a**lvll*S**A*	53.3333
0.14	7.86	531	545	LAIYSTVASSLVLVV	535	549	TVASSLVLLVSLGAI	*va*S*Vl***l*ai	53.3333
5.11	8.24	522	536	LESTRIYQILAIYST	521	535	LESMGVYQILAIYST	LES**vYQILAIYST	86.6667
1.58	8.24	533	547	IYSTVASSLVLVVSL	521	535	LESMGVYQILAIYST	l*S**v**ilai*S*	53.3333
8.54	8.28	326	340	STKLRLATGLRNIPS	325	339	SAKLRMVTGLRNIPS	S*KLRmvTGLRNIPS	93.3333
3.95	8.28	1	15	MKAILVVLLYTFATA	326	340	AKLRMVTGLRNIPSI	aKl*mV**L****si	53.3333
1.58	8.28	533	547	IYSTVASSLVLVVSL	326	340	AKLRMVTGLRNIPSI	a***mvt*L**i*Si	53.3333
6.21	8.67	212	226	ADAYVFVGSSRYSKK	211	225	ENAYVSVVSSHYSRK	**AYV*V*SS*YSrK	66.6667
6.42	8.87	211	225	NADAYVFVGSSRYSK	210	224	TENAYVSVVSSHYSR	***AYV*V*SS*YSr	60
6.42	8.87	213	227	DAYVFVGSSRYSKKF	212	226	NAYVSVVSSHYSRKF	*AYV*V*SS*YSrKF	73.3333
1.81	9.62	525	539	TRIYQILAIYSTVAS	205	219	KTLYHTENAYVSVVS	**lY****aY*sVvS	53.3333
2.37	9.62	526	540	RIYQILAIYSTVASS	206	220	TLYHTENAYVSVVSS	*lY****aY*sVvSS	60
8.87	9.82	306	320	SLPFQNIHPITIGKC	305	319	SLPFQNVHPVTIGEC	SLPFQNvHPvTIG*C	93.3333
8.47	9.85	305	319	TSLPFQNIHPITIGK	304	318	SSLPFQNVHPVTIGE	sSLPFQNvHPvTIG*	93.3333
