# Supplementary material for: Predicting Hemagglutinin MHC-II Ligand Analogues in Anti-TNFα Biologics: Implications for Immunogenicity of Pharmaceutical Proteins
Source: PLoS One. 2015 Aug 13;10(8):e0135451. doi: 10.1371/journal.pone.0135451 (PMC4536234; doi:10.1371/journal.pone.0135451)
Supplement: S5 Fig — (ZIP) [file pone.0135451.s005.zip › CA07 CA07 0101.xls]

## Sheet: Sheet1
XCoord	YCoord	DStart	DEnd	DLigand	VStart	VEnd	VLigand	Sequence	%Total
3.72	0.14	3	17	AILVVLLYTFATANA	531	545	LAIYSTVASSLVLVV	lai***v*s*l*l*v	53.3333
3.36	0.14	6	20	VVLLYTFATANADTL	531	545	LAIYSTVASSLVLVV	lai**T*As**v**v	53.3333
7.88	0.14	7	21	VLLYTFATANADTLC	531	545	LAIYSTVASSLVLVV	laiYs*v***l**v*	53.3333
0.14	0.14	531	545	LAIYSTVASSLVLVV	531	545	LAIYSTVASSLVLVV	LAIYSTVASSLVLVV	100
3.72	0.28	3	17	AILVVLLYTFATANA	528	542	YQILAIYSTVASSLV	**ilai**T*As**v	53.3333
4.57	0.28	4	18	ILVVLLYTFATANAD	528	542	YQILAIYSTVASSLV	**ilaiYs*v***l*	53.3333
9.11	0.28	209	223	YQNADAYVFVGSSRY	528	542	YQILAIYSTVASSLV	YQ*l*iY**V*SS**	53.3333
0.28	0.28	528	542	YQILAIYSTVASSLV	528	542	YQILAIYSTVASSLV	YQILAIYSTVASSLV	100
5.2	0.28	540	554	SLVLVVSLGAISFWM	528	542	YQILAIYSTVASSLV	**iLai***vaS**v	53.3333
4.57	0.28	4	18	ILVVLLYTFATANAD	529	543	QILAIYSTVASSLVL	*ilai**T*As**v*	53.3333
0.28	0.28	529	543	QILAIYSTVASSLVL	529	543	QILAIYSTVASSLVL	QILAIYSTVASSLVL	100
0.28	0.28	530	544	ILAIYSTVASSLVLV	529	543	QILAIYSTVASSLVL	*ila**s*v*S*lvl	60
5.2	0.28	540	554	SLVLVVSLGAISFWM	529	543	QILAIYSTVASSLVL	*ilai*S**A*S**l	53.3333
5.4	0.28	541	555	LVLVVSLGAISFWMC	529	543	QILAIYSTVASSLVL	*iLai***vaS**v*	53.3333
3.95	0.28	1	15	MKAILVVLLYTFATA	530	544	ILAIYSTVASSLVLV	i*AI***va*s*v*v	53.3333
3.36	0.28	6	20	VVLLYTFATANADTL	530	544	ILAIYSTVASSLVLV	ilaiYs*v***l**v	60
0.28	0.28	529	543	QILAIYSTVASSLVL	530	544	ILAIYSTVASSLVLV	*lai**t*a*S*vlv	60
0.28	0.28	530	544	ILAIYSTVASSLVLV	530	544	ILAIYSTVASSLVLV	ILAIYSTVASSLVLV	100
7.28	0.28	542	556	VLVVSLGAISFWMCS	530	544	ILAIYSTVASSLVLV	iLai***vaS**v**	53.3333
7.72	0.28	521	535	KLESTRIYQILAIYS	532	546	AIYSTVASSLVLVVS	*i*ST*a**lvlv*S	60
0.28	0.28	532	546	AIYSTVASSLVLVVS	532	546	AIYSTVASSLVLVVS	AIYSTVASSLVLVVS	100
1.58	0.28	533	547	IYSTVASSLVLVVSL	532	546	AIYSTVASSLVLVVS	a**s*v*S*lvlV**	53.3333
5.11	1.58	522	536	LESTRIYQILAIYST	533	547	IYSTVASSLVLVVSL	i*ST*a**lvlv*S*	60
2.37	1.58	527	541	IYQILAIYSTVASSL	533	547	IYSTVASSLVLVVSL	IY**vA****lv*SL	53.3333
0.28	1.58	532	546	AIYSTVASSLVLVVS	533	547	IYSTVASSLVLVVSL	i**t*a*S*vlvV**	53.3333
1.58	1.58	533	547	IYSTVASSLVLVVSL	533	547	IYSTVASSLVLVVSL	IYSTVASSLVLVVSL	100
6.39	1.58	538	552	ASSLVLVVSLGAISF	533	547	IYSTVASSLVLVVSL	i*S*Va***v*vvS*	53.3333
1.81	1.81	524	538	STRIYQILAIYSTVA	524	538	STRIYQILAIYSTVA	STRIYQILAIYSTVA	100
3.95	1.81	1	15	MKAILVVLLYTFATA	525	539	TRIYQILAIYSTVAS	*ri**ilaiYs*v**	60
1.81	1.81	525	539	TRIYQILAIYSTVAS	525	539	TRIYQILAIYSTVAS	TRIYQILAIYSTVAS	100
4.16	2.37	2	16	KAILVVLLYTFATAN	526	540	RIYQILAIYSTVASS	ri**ilaiYs*v***	60
2.37	2.37	526	540	RIYQILAIYSTVASS	526	540	RIYQILAIYSTVASS	RIYQILAIYSTVASS	100
3.72	2.37	3	17	AILVVLLYTFATANA	527	541	IYQILAIYSTVASSL	i**ilaiYs*v***l	60
2.37	2.37	527	541	IYQILAIYSTVASSL	527	541	IYQILAIYSTVASSL	IYQILAIYSTVASSL	100
1.58	2.37	533	547	IYSTVASSLVLVVSL	527	541	IYQILAIYSTVASSL	IY**lA****va*SL	53.3333
6.39	2.37	538	552	ASSLVLVVSLGAISF	527	541	IYQILAIYSTVASSL	i**ilai*S**A*S*	53.3333
3.36	3.36	6	20	VVLLYTFATANADTL	6	20	VVLLYTFATANADTL	VVLLYTFATANADTL	100
0.28	3.36	530	544	ILAIYSTVASSLVLV	6	20	VVLLYTFATANADTL	vvllYt*a***a**l	60
3.72	3.72	3	17	AILVVLLYTFATANA	3	17	AILVVLLYTFATANA	AILVVLLYTFATANA	100
6.32	3.72	5	19	LVVLLYTFATANADT	3	17	AILVVLLYTFATANA	ailvv**y**A*A**	53.3333
5.2	3.72	440	454	AELLVLLENERTLDY	3	17	AILVVLLYTFATANA	A*LvVLL****Ta**	53.3333
2.37	3.72	527	541	IYQILAIYSTVASSL	3	17	AILVVLLYTFATANA	a**vvllYt*a***a	60
0.14	3.72	531	545	LAIYSTVASSLVLVV	3	17	AILVVLLYTFATANA	ail***l*t*a*a*a	53.3333
5.2	3.72	540	554	SLVLVVSLGAISFWM	3	17	AILVVLLYTFATANA	*ilvVl****at**a	53.3333
3.8	3.8	523	537	ESTRIYQILAIYSTV	523	537	ESTRIYQILAIYSTV	ESTRIYQILAIYSTV	100
5.03	3.8	534	548	YSTVASSLVLVVSLG	523	537	ESTRIYQILAIYSTV	*ST*i**ilai*S**	53.3333
3.95	3.95	1	15	MKAILVVLLYTFATA	1	15	MKAILVVLLYTFATA	MKAILVVLLYTFATA	100
4.57	3.95	438	452	YNAELLVLLENERTL	1	15	MKAILVVLLYTFATA	**A*LvVLL****Ta	53.3333
1.81	3.95	525	539	TRIYQILAIYSTVAS	1	15	MKAILVVLLYTFATA	*ka**vvllYt*a**	60
0.28	3.95	530	544	ILAIYSTVASSLVLV	1	15	MKAILVVLLYTFATA	m*AI***ll*t*a*a	53.3333
6.39	3.95	538	552	ASSLVLVVSLGAISF	1	15	MKAILVVLLYTFATA	m**ilvVl****at*	53.3333
5.4	3.95	541	555	LVLVVSLGAISFWMC	1	15	MKAILVVLLYTFATA	m*ail*v*l*tF***	53.3333
4.16	4.16	2	16	KAILVVLLYTFATAN	2	16	KAILVVLLYTFATAN	KAILVVLLYTFATAN	100
4.57	4.16	4	18	ILVVLLYTFATANAD	2	16	KAILVVLLYTFATAN	*ailvv**y**A*A*	53.3333
5.2	4.16	439	453	NAELLVLLENERTLD	2	16	KAILVVLLYTFATAN	*A*LvVLL****Ta*	53.3333
2.37	4.16	526	540	RIYQILAIYSTVASS	2	16	KAILVVLLYTFATAN	ka**vvllYt*a***	60
4.22	4.22	539	553	SSLVLVVSLGAISFW	539	553	SSLVLVVSLGAISFW	SSLVLVVSLGAISFW	100
4.3	4.3	55	69	NGKLCKLRGVAPLHL	55	69	NGKLCKLRGVAPLHL	NGKLCKLRGVAPLHL	100
4.16	4.57	2	16	KAILVVLLYTFATAN	4	18	ILVVLLYTFATANAD	*lvvll**f**A*A*	53.3333
4.57	4.57	4	18	ILVVLLYTFATANAD	4	18	ILVVLLYTFATANAD	ILVVLLYTFATANAD	100
0.28	4.57	529	543	QILAIYSTVASSLVL	4	18	ILVVLLYTFATANAD	*lvvl**T*At**a*	53.3333
5.4	4.57	541	555	LVLVVSLGAISFWMC	4	18	ILVVLLYTFATANAD	ilvVl****at**a*	53.3333
3.95	4.57	1	15	MKAILVVLLYTFATA	438	452	YNAELLVLLENERTL	**A*LlVLL****Tl	53.3333
4.57	4.57	438	452	YNAELLVLLENERTL	438	452	YNAELLVLLENERTL	YNAELLVLLENERTL	100
9.95	5.03	304	318	NTSLPFQNIHPITIG	534	548	YSTVASSLVLVVSLG	*stv****v**vslG	53.3333
3.8	5.03	523	537	ESTRIYQILAIYSTV	534	548	YSTVASSLVLVVSLG	*ST*a**lvlv*S**	53.3333
5.03	5.03	534	548	YSTVASSLVLVVSLG	534	548	YSTVASSLVLVVSLG	YSTVASSLVLVVSLG	100
5.11	5.11	522	536	LESTRIYQILAIYST	522	536	LESTRIYQILAIYST	LESTRIYQILAIYST	100
1.58	5.11	533	547	IYSTVASSLVLVVSL	522	536	LESTRIYQILAIYST	l*ST*i**ilai*S*	60
4.16	5.2	2	16	KAILVVLLYTFATAN	439	453	NAELLVLLENERTLD	*A*LlVLL****Tl*	53.3333
5.2	5.2	439	453	NAELLVLLENERTLD	439	453	NAELLVLLENERTLD	NAELLVLLENERTLD	100
3.72	5.2	3	17	AILVVLLYTFATANA	440	454	AELLVLLENERTLDY	A*LlVLL****Tl**	53.3333
5.2	5.2	440	454	AELLVLLENERTLDY	440	454	AELLVLLENERTLDY	AELLVLLENERTLDY	100
3.72	5.2	3	17	AILVVLLYTFATANA	540	554	SLVLVVSLGAISFWM	*lvlVv****is**m	53.3333
0.28	5.2	528	542	YQILAIYSTVASSLV	540	554	SLVLVVSLGAISFWM	**vLvv***aiS**m	53.3333
5.2	5.2	540	554	SLVLVVSLGAISFWM	540	554	SLVLVVSLGAISFWM	SLVLVVSLGAISFWM	100
5.4	5.4	441	455	ELLVLLENERTLDYH	441	455	ELLVLLENERTLDYH	ELLVLLENERTLDYH	100
3.95	5.4	1	15	MKAILVVLLYTFATA	541	555	LVLVVSLGAISFWMC	l*lvv*l*a*sF***	53.3333
4.57	5.4	4	18	ILVVLLYTFATANAD	541	555	LVLVVSLGAISFWMC	lvlVv****is**m*	53.3333
0.28	5.4	529	543	QILAIYSTVASSLVL	541	555	LVLVVSLGAISFWMC	*vLvv***aiS**m*	53.3333
0.28	5.4	530	544	ILAIYSTVASSLVLV	541	555	LVLVVSLGAISFWMC	lvlv*S**A*S**m*	53.3333
5.4	5.4	541	555	LVLVVSLGAISFWMC	541	555	LVLVVSLGAISFWMC	LVLVVSLGAISFWMC	100
5.73	5.73	56	70	GKLCKLRGVAPLHLG	56	70	GKLCKLRGVAPLHLG	GKLCKLRGVAPLHLG	100
6.21	6.21	212	226	ADAYVFVGSSRYSKK	212	226	ADAYVFVGSSRYSKK	ADAYVFVGSSRYSKK	100
3.72	6.32	3	17	AILVVLLYTFATANA	5	19	LVVLLYTFATANADT	lvvll**f**A*A**	53.3333
6.32	6.32	5	19	LVVLLYTFATANADT	5	19	LVVLLYTFATANADT	LVVLLYTFATANADT	100
0.28	6.32	529	543	QILAIYSTVASSLVL	5	19	LVVLLYTFATANADT	*vvllYt*a***a**	53.3333
0.28	6.32	530	544	ILAIYSTVASSLVLV	5	19	LVVLLYTFATANADT	lvvl**T*At**a**	53.3333
7.28	6.32	542	556	VLVVSLGAISFWMCS	5	19	LVVLLYTFATANADT	lvVl****at**a*t	53.3333
3.95	6.39	1	15	MKAILVVLLYTFATA	538	552	ASSLVLVVSLGAISF	a**lvlVv****is*	53.3333
2.37	6.39	527	541	IYQILAIYSTVASSL	538	552	ASSLVLVVSLGAISF	a**lvlv*S**A*S*	53.3333
1.58	6.39	533	547	IYSTVASSLVLVVSL	538	552	ASSLVLVVSLGAISF	a*S*Vl***l*aiS*	53.3333
6.39	6.39	538	552	ASSLVLVVSLGAISF	538	552	ASSLVLVVSLGAISF	ASSLVLVVSLGAISF	100
6.42	6.42	211	225	NADAYVFVGSSRYSK	211	225	NADAYVFVGSSRYSK	NADAYVFVGSSRYSK	100
6.42	6.42	213	227	DAYVFVGSSRYSKKF	213	227	DAYVFVGSSRYSKKF	DAYVFVGSSRYSKKF	100
7.21	7.21	57	71	KLCKLRGVAPLHLGK	57	71	KLCKLRGVAPLHLGK	KLCKLRGVAPLHLGK	100
6.32	7.28	5	19	LVVLLYTFATANADT	542	556	VLVVSLGAISFWMCS	vlVv****is**m*s	53.3333
0.28	7.28	530	544	ILAIYSTVASSLVLV	542	556	VLVVSLGAISFWMCS	vLvv***aiS**m**	53.3333
7.28	7.28	542	556	VLVVSLGAISFWMCS	542	556	VLVVSLGAISFWMCS	VLVVSLGAISFWMCS	100
7.72	7.72	521	535	KLESTRIYQILAIYS	521	535	KLESTRIYQILAIYS	KLESTRIYQILAIYS	100
0.28	7.72	532	546	AIYSTVASSLVLVVS	521	535	KLESTRIYQILAIYS	*l*ST*i**ilai*S	60
7.88	7.88	7	21	VLLYTFATANADTLC	7	21	VLLYTFATANADTLC	VLLYTFATANADTLC	100
0.14	7.88	531	545	LAIYSTVASSLVLVV	7	21	VLLYTFATANADTLC	vllYt*a***a**l*	53.3333
8.47	8.47	305	319	TSLPFQNIHPITIGK	305	319	TSLPFQNIHPITIGK	TSLPFQNIHPITIGK	100
8.54	8.54	326	340	STKLRLATGLRNIPS	326	340	STKLRLATGLRNIPS	STKLRLATGLRNIPS	100
8.66	8.66	58	72	LCKLRGVAPLHLGKC	58	72	LCKLRGVAPLHLGKC	LCKLRGVAPLHLGKC	100
8.87	8.87	306	320	SLPFQNIHPITIGKC	306	320	SLPFQNIHPITIGKC	SLPFQNIHPITIGKC	100
9.06	9.06	307	321	LPFQNIHPITIGKCP	307	321	LPFQNIHPITIGKCP	LPFQNIHPITIGKCP	100
9.11	9.11	209	223	YQNADAYVFVGSSRY	209	223	YQNADAYVFVGSSRY	YQNADAYVFVGSSRY	100
0.28	9.11	528	542	YQILAIYSTVASSLV	209	223	YQNADAYVFVGSSRY	YQ*a*aY**V*SS**	53.3333
9.11	9.11	210	224	QNADAYVFVGSSRYS	210	224	QNADAYVFVGSSRYS	QNADAYVFVGSSRYS	100
9.11	9.11	214	228	AYVFVGSSRYSKKFK	214	228	AYVFVGSSRYSKKFK	AYVFVGSSRYSKKFK	100
9.25	9.25	8	22	LLYTFATANADTLCI	8	22	LLYTFATANADTLCI	LLYTFATANADTLCI	100
9.25	9.25	269	283	RYAFAMERNAGSGII	269	283	RYAFAMERNAGSGII	RYAFAMERNAGSGII	100
9.62	9.62	9	23	LYTFATANADTLCIG	9	23	LYTFATANADTLCIG	LYTFATANADTLCIG	100
9.95	9.95	304	318	NTSLPFQNIHPITIG	304	318	NTSLPFQNIHPITIG	NTSLPFQNIHPITIG	100
5.03	9.95	534	548	YSTVASSLVLVVSLG	304	318	NTSLPFQNIHPITIG	*tsl****i**itiG	53.3333
