# Supplementary material for: Predicting Hemagglutinin MHC-II Ligand Analogues in Anti-TNFα Biologics: Implications for Immunogenicity of Pharmaceutical Proteins
Source: PLoS One. 2015 Aug 13;10(8):e0135451. doi: 10.1371/journal.pone.0135451 (PMC4536234; doi:10.1371/journal.pone.0135451)
Supplement: S5 Fig — (ZIP) [file pone.0135451.s005.zip › ETN NY3095 0401.xls]

## Sheet: Sheet1
XCoord	YCoord	DStart	DEnd	DLigand	VStart	VEnd	VLigand	Sequence	%Total
4.28	1.81	162	176	ICNVVAIPGNASMDA	439	453	AELLVLLENERTLDF	a**lVll****tlD*	53.3333
3.82	1.85	160	174	HQICNVVAIPGNASM	437	451	YNAELLVLLENERTL	*na**lVll****tl	53.3333
4.52	1.85	161	175	QICNVVAIPGNASMD	438	452	NAELLVLLENERTLD	na**lVll****tlD	60
4.28	2.79	162	176	ICNVVAIPGNASMDA	526	540	VYQILAIYSTVASSL	v*qilAI***v***l	53.3333
4.51	2.79	163	177	CNVVAIPGNASMDAV	527	541	YQILAIYSTVASSLV	*qilAI***v***lV	53.3333
5.3	2.79	269	283	DTLMISRTPEVTCVV	527	541	YQILAIYSTVASSLV	**ila**s**as*lV	53.3333
9.52	2.79	174	188	MDAVCTSTSPTRSMA	529	543	ILAIYSTVASSLVLL	i*Ai*st***s**ll	53.3333
8.89	5.09	420	434	SDGSFFLYSKLTVDK	276	290	GFGSGIINSNAPMDK	**GS**i*S*a*mDK	53.3333
2.85	5.39	421	435	DGSFFLYSKLTVDKS	277	291	FGSGIINSNAPMDKC	*GS**i*S*a*mDK*	53.3333
2.87	9.62	422	436	GSFFLYSKLTVDKSR	278	292	GSGIINSNAPMDKCD	GS**i*S*a*mDK**	53.3333
