# Supplementary material for: Predicting Hemagglutinin MHC-II Ligand Analogues in Anti-TNFα Biologics: Implications for Immunogenicity of Pharmaceutical Proteins
Source: PLoS One. 2015 Aug 13;10(8):e0135451. doi: 10.1371/journal.pone.0135451 (PMC4536234; doi:10.1371/journal.pone.0135451)
Supplement: S5 Fig — (ZIP) [file pone.0135451.s005.zip › ETN CA3726 0401.xls]

## Sheet: Sheet1
XCoord	YCoord	DStart	DEnd	DLigand	VStart	VEnd	VLigand	Sequence	%Total
4.51	0.99	163	177	CNVVAIPGNASMDAV	4	18	ILVVLLYTFATANAD	**VVll***Ata*A*	53.3333
4.28	1.2	162	176	ICNVVAIPGNASMDA	3	17	AILVVLLYTFATANA	a**VVll***Ata*A	60
4.52	1.77	161	175	QICNVVAIPGNASMD	2	16	KAILVVLLYTFATAN	*a**VVll***Ata*	53.3333
5.41	1.77	321	335	RVVSVLTVLHQDWLN	2	16	KAILVVLLYTFATAN	kai*Vv*l*****aN	53.3333
4.28	1.84	162	176	ICNVVAIPGNASMDA	440	454	AELLVLLENERTLDY	a**lVll****tlD*	53.3333
3.82	1.85	160	174	HQICNVVAIPGNASM	438	452	YNAELLVLLENERTL	*na**lVll****tl	53.3333
4.52	1.85	161	175	QICNVVAIPGNASMD	439	453	NAELLVLLENERTLD	na**lVll****tlD	60
3.82	2.28	160	174	HQICNVVAIPGNASM	1	15	MKAILVVLLYTFATA	**a**VVll***Ata	53.3333
4.28	2.79	162	176	ICNVVAIPGNASMDA	527	541	IYQILAIYSTVASSL	I*qilAI***v***l	53.3333
4.51	2.79	163	177	CNVVAIPGNASMDAV	528	542	YQILAIYSTVASSLV	*qilAI***v***lV	53.3333
5.3	2.79	269	283	DTLMISRTPEVTCVV	528	542	YQILAIYSTVASSLV	**ila**s**as*lV	53.3333
9.52	2.79	174	188	MDAVCTSTSPTRSMA	530	544	ILAIYSTVASSLVLV	i*Ai*st***s**lv	53.3333
