# Supplementary material for: Predicting Hemagglutinin MHC-II Ligand Analogues in Anti-TNFα Biologics: Implications for Immunogenicity of Pharmaceutical Proteins
Source: PLoS One. 2015 Aug 13;10(8):e0135451. doi: 10.1371/journal.pone.0135451 (PMC4536234; doi:10.1371/journal.pone.0135451)
Supplement: S5 Fig — (ZIP) [file pone.0135451.s005.zip › ETN CA3726 0101.xls]

## Sheet: Sheet1
XCoord	YCoord	DStart	DEnd	DLigand	VStart	VEnd	VLigand	Sequence	%Total
6	2.37	162	176	ICNVVAIPGNASMDA	527	541	IYQILAIYSTVASSL	I*qilAI***v***l	53.3333
6	3.72	162	176	ICNVVAIPGNASMDA	3	17	AILVVLLYTFATANA	a**VVll***Ata*A	60
6	5.2	162	176	ICNVVAIPGNASMDA	440	454	AELLVLLENERTLDY	a**lVll****tlD*	53.3333
