# Supplementary material for: Predicting Hemagglutinin MHC-II Ligand Analogues in Anti-TNFα Biologics: Implications for Immunogenicity of Pharmaceutical Proteins
Source: PLoS One. 2015 Aug 13;10(8):e0135451. doi: 10.1371/journal.pone.0135451 (PMC4536234; doi:10.1371/journal.pone.0135451)
Supplement: S5 Fig — (ZIP) [file pone.0135451.s005.zip › ADALC NY3095 1001.xls]

## Sheet: Sheet1
XCoord	YCoord	DStart	DEnd	DLigand	VStart	VEnd	VLigand	Sequence	%Total
9.74	0.58	47	61	LIYAASTLQSGVPSR	529	543	ILAIYSTVASSLVLL	il*i*STv*S*l***	53.3333
3.3	0.58	104	118	VEIKRTVAAPSVFIF	529	543	ILAIYSTVASSLVLL	i*a**s*vA*Sl*l*	53.3333
3.73	1.09	46	60	LLIYAASTLQSGVPS	528	542	QILAIYSTVASSLVL	*il*i*STv*S*l**	53.3333
1.52	1.09	103	117	KVEIKRTVAAPSVFI	528	542	QILAIYSTVASSLVL	*i*a**s*vA*Sl*l	53.3333
1.53	1.72	45	59	KLLIYAASTLQSGVP	527	541	YQILAIYSTVASSLV	**il*i*STv*S*l*	53.3333
1.22	2.16	44	58	PKLLIYAASTLQSGV	526	540	VYQILAIYSTVASSL	***il*i*STv*S*l	53.3333
3.73	3.59	46	60	LLIYAASTLQSGVPS	524	538	MGVYQILAIYSTVAS	m*vY*i**i*S*V*S	53.3333
3.73	4.71	46	60	LLIYAASTLQSGVPS	213	227	AYVSVVSSHYSRKFT	a*v*vvSs**S***t	53.3333
1.22	6.79	44	58	PKLLIYAASTLQSGV	320	334	PKYVRSAKLRMVTGL	PK*v**A***m*tGl	53.3333
