# Supplementary material for: Predicting Hemagglutinin MHC-II Ligand Analogues in Anti-TNFα Biologics: Implications for Immunogenicity of Pharmaceutical Proteins
Source: PLoS One. 2015 Aug 13;10(8):e0135451. doi: 10.1371/journal.pone.0135451 (PMC4536234; doi:10.1371/journal.pone.0135451)
Supplement: S5 Fig — (ZIP) [file pone.0135451.s005.zip › ADALC NY3095 0401.xls]

## Sheet: Sheet1
XCoord	YCoord	DStart	DEnd	DLigand	VStart	VEnd	VLigand	Sequence	%Total
0.93	0.41	44	58	PKLLIYAASTLQSGV	3	17	VKLLVLLCTFTATYA	*KLLv*l*t***t*a	53.3333
1.16	0.44	45	59	KLLIYAASTLQSGVP	4	18	KLLVLLCTFTATYAD	KLLv*l*t***t*a*	53.3333
1.79	0.49	104	118	VEIKRTVAAPSVFIF	1	15	MKVKLLVLLCTFTAT	m*vK**Vll*t**a*	53.3333
2.13	0.58	46	60	LLIYAASTLQSGVPS	536	550	VASSLVLLVSLGAIS	va**lv**v**Ga*S	53.3333
2.13	1.37	46	60	LLIYAASTLQSGVPS	5	19	LLVLLCTFTATYADT	LLv*l*t***t*a*t	53.3333
2.13	2.1	46	60	LLIYAASTLQSGVPS	213	227	AYVSVVSSHYSRKFT	a*v*vvSs**S***t	53.3333
2.13	2.79	46	60	LLIYAASTLQSGVPS	524	538	MGVYQILAIYSTVAS	m*vY*i**i*S*V*S	53.3333
0.93	2.79	44	58	PKLLIYAASTLQSGV	526	540	VYQILAIYSTVASSL	***il*i*STv*S*l	53.3333
1.16	2.79	45	59	KLLIYAASTLQSGVP	527	541	YQILAIYSTVASSLV	**il*i*STv*S*l*	53.3333
2.13	2.79	46	60	LLIYAASTLQSGVPS	528	542	QILAIYSTVASSLVL	*il*i*STv*S*l**	53.3333
1.79	2.79	103	117	KVEIKRTVAAPSVFI	528	542	QILAIYSTVASSLVL	*i*a**s*vA*Sl*l	53.3333
3.97	2.79	47	61	LIYAASTLQSGVPSR	529	543	ILAIYSTVASSLVLL	il*i*STv*S*l***	53.3333
1.79	2.79	104	118	VEIKRTVAAPSVFIF	529	543	ILAIYSTVASSLVLL	i*a**s*vA*Sl*l*	53.3333
2.19	3.87	70	84	DFTLTISSLQPEDVA	429	443	DGFIDIWTYNAELLV	D**i*I*t*n*E*lv	53.3333
0.93	6.41	44	58	PKLLIYAASTLQSGV	320	334	PKYVRSAKLRMVTGL	PK*v**A***m*tGl	53.3333
5.74	6.96	148	162	WKVDNALQSGNSQES	393	407	NKVNSVIEKMNTQFT	*KV**vi***NtQ*t	53.3333
7.01	7.01	150	164	VDNALQSGNSQESVT	395	409	VNSVIEKMNTQFTAV	V**vi***NtQ*ta*	53.3333
7.01	7.1	149	163	KVDNALQSGNSQESV	394	408	KVNSVIEKMNTQFTA	KV**vi***NtQ*ta	60
