# Supplementary material for: Predicting Hemagglutinin MHC-II Ligand Analogues in Anti-TNFα Biologics: Implications for Immunogenicity of Pharmaceutical Proteins
Source: PLoS One. 2015 Aug 13;10(8):e0135451. doi: 10.1371/journal.pone.0135451 (PMC4536234; doi:10.1371/journal.pone.0135451)
Supplement: S5 Fig — (ZIP) [file pone.0135451.s005.zip › ADALC CA3726 0101.xls]

## Sheet: Sheet1
XCoord	YCoord	DStart	DEnd	DLigand	VStart	VEnd	VLigand	Sequence	%Total
5.4	0.28	45	59	KLLIYAASTLQSGVP	528	542	YQILAIYSTVASSLV	**il*i*STv*S*l*	53.3333
8.67	0.28	103	117	KVEIKRTVAAPSVFI	529	543	QILAIYSTVASSLVL	*i*a**s*vA*Sl*l	53.3333
8.67	0.28	104	118	VEIKRTVAAPSVFIF	530	544	ILAIYSTVASSLVLV	i*a**s*vA*Sl*l*	53.3333
3.24	2.37	42	56	KAPKLLIYAASTLQS	526	540	RIYQILAIYSTVASS	ri**iLa***t*a*S	53.3333
3.72	2.37	44	58	PKLLIYAASTLQSGV	527	541	IYQILAIYSTVASSL	***il*i*STv*S*l	53.3333
3.24	3.72	42	56	KAPKLLIYAASTLQS	3	17	AILVVLLYTFATANA	*i**vLlY***Tan*	53.3333
3.49	3.95	43	57	APKLLIYAASTLQSG	1	15	MKAILVVLLYTFATA	m**iLv*ll*T**t*	53.3333
3.49	4.16	41	55	GKAPKLLIYAASTLQ	2	16	KAILVVLLYTFATAN	**i**vLlY***Tan	53.3333
3.49	4.57	43	57	APKLLIYAASTLQSG	4	18	ILVVLLYTFATANAD	i**vLlY***Tan**	53.3333
