# Supplementary material for: Predicting Hemagglutinin MHC-II Ligand Analogues in Anti-TNFα Biologics: Implications for Immunogenicity of Pharmaceutical Proteins
Source: PLoS One. 2015 Aug 13;10(8):e0135451. doi: 10.1371/journal.pone.0135451 (PMC4536234; doi:10.1371/journal.pone.0135451)
Supplement: S5 Fig — (ZIP) [file pone.0135451.s005.zip › ADAHC NY3095 1001.xls]

## Sheet: Sheet1
XCoord	YCoord	DStart	DEnd	DLigand	VStart	VEnd	VLigand	Sequence	%Total
0.8	0.58	97	111	AKVSYLSTASSLDYW	529	543	ILAIYSTVASSLVLL	i*a*Y*t*ASSL***	53.3333
6.94	0.99	180	194	SSGLYSLSSVVTVPS	325	339	SAKLRMVTGLRNIPS	S**L**vt*l**iPS	53.3333
0.74	1.09	96	110	CAKVSYLSTASSLDY	528	542	QILAIYSTVASSLVL	*i*a*Y*t*ASSL**	53.3333
1.37	1.72	95	109	YCAKVSYLSTASSLD	527	541	YQILAIYSTVASSLV	Y*i*a*Y*t*ASSL*	60
4.13	1.77	92	106	AVYYCAKVSYLSTAS	531	545	AIYSTVASSLVLLVS	AiY**v**S*v**vS	53.3333
1.68	2.16	94	108	YYCAKVSYLSTASSL	526	540	VYQILAIYSTVASSL	*Y*i*a*Y*t*ASSL	60
6.48	2.16	183	197	LYSLSSVVTVPSSSL	526	540	VYQILAIYSTVASSL	vY*i**i*s***SSL	53.3333
0.74	2.6	96	110	CAKVSYLSTASSLDY	212	226	NAYVSVVSSHYSRKF	*A*VS*vSs**S**f	53.3333
3.36	2.97	93	107	VYYCAKVSYLSTASS	525	539	GVYQILAIYSTVASS	**Y*i*a*Y*t*ASS	53.3333
6.94	2.97	182	196	GLYSLSSVVTVPSSS	525	539	GVYQILAIYSTVASS	GvY*i**i*s***SS	53.3333
4.13	3.59	92	106	AVYYCAKVSYLSTAS	524	538	MGVYQILAIYSTVAS	m**Y*i*a*Y*t*AS	53.3333
0.8	4.71	97	111	AKVSYLSTASSLDYW	213	227	AYVSVVSSHYSRKFT	A*VS*vSs**S**f*	53.3333
4.16	4.75	91	105	TAVYYCAKVSYLSTA	523	537	SMGVYQILAIYSTVA	sm**Y*i*a*Y*t*A	53.3333
