# Supplementary material for: Predicting Hemagglutinin MHC-II Ligand Analogues in Anti-TNFα Biologics: Implications for Immunogenicity of Pharmaceutical Proteins
Source: PLoS One. 2015 Aug 13;10(8):e0135451. doi: 10.1371/journal.pone.0135451 (PMC4536234; doi:10.1371/journal.pone.0135451)
Supplement: S5 Fig — (ZIP) [file pone.0135451.s005.zip › ADAHC CA07 1001.xls]

## Sheet: Sheet1
XCoord	YCoord	DStart	DEnd	DLigand	VStart	VEnd	VLigand	Sequence	%Total
0.8	0.69	97	111	AKVSYLSTASSLDYW	530	544	ILAIYSTVASSLVLV	i*a*Y*t*ASSL***	53.3333
0.74	1.09	96	110	CAKVSYLSTASSLDY	529	543	QILAIYSTVASSLVL	*i*a*Y*t*ASSL**	53.3333
6.48	1.59	183	197	LYSLSSVVTVPSSSL	6	20	VVLLYTFATANADTL	v**L*t*aTa***tL	53.3333
1.37	1.72	95	109	YCAKVSYLSTASSLD	528	542	YQILAIYSTVASSLV	Y*i*a*Y*t*ASSL*	60
4.13	1.95	92	106	AVYYCAKVSYLSTAS	532	546	AIYSTVASSLVLVVS	AiY**v**S*v**vS	53.3333
6.94	1.99	180	194	SSGLYSLSSVVTVPS	326	340	STKLRLATGLRNIPS	St*L**at*l**iPS	60
3.36	1.99	93	107	VYYCAKVSYLSTASS	526	540	RIYQILAIYSTVASS	**Y*i*a*Y*t*ASS	53.3333
1.68	2.02	94	108	YYCAKVSYLSTASSL	527	541	IYQILAIYSTVASSL	*Y*i*a*Y*t*ASSL	60
6.48	2.02	183	197	LYSLSSVVTVPSSSL	527	541	IYQILAIYSTVASSL	iY*i**i*s***SSL	53.3333
9.97	2.4	179	193	QSSGLYSLSSVVTVP	325	339	KSTKLRLATGLRNIP	*St*L**at*l**iP	53.3333
6.92	3.67	181	195	SGLYSLSSVVTVPSS	327	341	TKLRLATGLRNIPSI	t*L**at*l**iPS*	53.3333
