# Supplementary material for: Predicting Hemagglutinin MHC-II Ligand Analogues in Anti-TNFα Biologics: Implications for Immunogenicity of Pharmaceutical Proteins
Source: PLoS One. 2015 Aug 13;10(8):e0135451. doi: 10.1371/journal.pone.0135451 (PMC4536234; doi:10.1371/journal.pone.0135451)
Supplement: S5 Fig — (ZIP) [file pone.0135451.s005.zip › ADAHC NY3095 0401.xls]

## Sheet: Sheet1
XCoord	YCoord	DStart	DEnd	DLigand	VStart	VEnd	VLigand	Sequence	%Total
9.77	0.54	172	186	HTFPAVLQSSGLYSL	537	551	ASSLVLLVSLGAISF	*s**vlL*S*Ga*S*	53.3333
2.63	0.54	183	197	LYSLSSVVTVPSSSL	537	551	ASSLVLLVSLGAISF	a*SL**lVsl***S*	53.3333
6.24	0.54	186	200	LSSVVTVPSSSLGTQ	537	551	ASSLVLLVSLGAISF	aSSlV*l*S**a*s*	60
9.1	0.58	171	185	VHTFPAVLQSSGLYS	536	550	VASSLVLLVSLGAIS	V*s**vlL*S*Ga*S	60
2.08	0.58	182	196	GLYSLSSVVTVPSSS	536	550	VASSLVLLVSLGAIS	*a*SL**lVsl***S	53.3333
6.24	0.58	185	199	SLSSVVTVPSSSLGT	536	550	VASSLVLLVSLGAIS	*aSSlV*l*S**a*s	60
8.96	0.58	187	201	SSVVTVPSSSLGTQT	538	552	SSLVLLVSLGAISFW	SSlV*l*S**a*s**	53.3333
0.89	0.6	96	110	CAKVSYLSTASSLDY	212	226	NAYVSVVSSHYSRKF	*A*VS*vSs**S**f	53.3333
1.56	0.64	181	195	SGLYSLSSVVTVPSS	535	549	TVASSLVLLVSLGAI	t*a*SL**lVsl***	53.3333
2.76	0.64	184	198	YSLSSVVTVPSSSLG	535	549	TVASSLVLLVSLGAI	**aSSlV*l*S**a*	53.3333
2.01	0.66	180	194	SSGLYSLSSVVTVPS	534	548	STVASSLVLLVSLGA	St*a*SL**lVsl**	60
2.63	0.66	183	197	LYSLSSVVTVPSSSL	534	548	STVASSLVLLVSLGA	***aSSlV*l*S**a	53.3333
5.77	1.37	177	191	VLQSSGLYSLSSVVT	5	19	LLVLLCTFTATYADT	lL*****ftat*a*T	53.3333
6.24	1.37	91	105	TAVYYCAKVSYLSTA	6	20	LVLLCTFTATYADTI	*vl*****atYa*Ti	53.3333
8.46	1.37	175	189	PAVLQSSGLYSLSSV	6	20	LVLLCTFTATYADTI	*vlL*t**a**a*ti	53.3333
2.76	1.37	178	192	LQSSGLYSLSSVVTV	6	20	LVLLCTFTATYADTI	L*****ftat*a*Ti	53.3333
0.89	1.64	93	107	VYYCAKVSYLSTASS	113	127	ADYEELREQLSSVSS	a*Y******LSsvSS	53.3333
0.89	1.64	95	109	YCAKVSYLSTASSLD	115	129	YEELREQLSSVSSFE	Y******LSsvSS*e	53.3333
5.77	1.93	177	191	VLQSSGLYSLSSVVT	328	342	LRMVTGLRNIPSIQS	l***tGL**i*Si*s	53.3333
0.89	2.1	97	111	AKVSYLSTASSLDYW	213	227	AYVSVVSSHYSRKFT	A*VS*vSs**S**f*	53.3333
6.24	2.79	91	105	TAVYYCAKVSYLSTA	523	537	SMGVYQILAIYSTVA	sm**Y*i*a*Y*t*A	53.3333
3.03	2.79	92	106	AVYYCAKVSYLSTAS	524	538	MGVYQILAIYSTVAS	m**Y*i*a*Y*t*AS	53.3333
9.1	2.79	171	185	VHTFPAVLQSSGLYS	524	538	MGVYQILAIYSTVAS	m**y*ila**S*v*S	53.3333
0.89	2.79	93	107	VYYCAKVSYLSTASS	525	539	GVYQILAIYSTVASS	**Y*i*a*Y*t*ASS	53.3333
2.08	2.79	182	196	GLYSLSSVVTVPSSS	525	539	GVYQILAIYSTVASS	GvY*i**i*s***SS	53.3333
6.24	2.79	185	199	SLSSVVTVPSSSLGT	525	539	GVYQILAIYSTVASS	*v**il*i*St*a*s	53.3333
0.98	2.79	94	108	YYCAKVSYLSTASSL	526	540	VYQILAIYSTVASSL	*Y*i*a*Y*t*ASSL	60
9.77	2.79	172	186	HTFPAVLQSSGLYSL	526	540	VYQILAIYSTVASSL	****lai*St*a*SL	53.3333
2.63	2.79	183	197	LYSLSSVVTVPSSSL	526	540	VYQILAIYSTVASSL	vY*i**i*s***SSL	53.3333
6.24	2.79	186	200	LSSVVTVPSSSLGTQ	526	540	VYQILAIYSTVASSL	v**il*i*St*a*s*	53.3333
0.89	2.79	95	109	YCAKVSYLSTASSLD	527	541	YQILAIYSTVASSLV	Y*i*a*Y*t*ASSL*	60
0.89	2.79	96	110	CAKVSYLSTASSLDY	528	542	QILAIYSTVASSLVL	*i*a*Y*t*ASSL**	53.3333
8.37	2.79	174	188	FPAVLQSSGLYSLSS	528	542	QILAIYSTVASSLVL	**lai*St*a*SL**	53.3333
0.89	2.79	97	111	AKVSYLSTASSLDYW	529	543	ILAIYSTVASSLVLL	i*a*Y*t*ASSL***	53.3333
8.46	2.79	175	189	PAVLQSSGLYSLSSV	529	543	ILAIYSTVASSLVLL	*lai*St*a*SL**l	60
2.01	2.8	180	194	SSGLYSLSSVVTVPS	325	339	SAKLRMVTGLRNIPS	S**L**vt*l**iPS	53.3333
8.79	3.3	176	190	AVLQSSGLYSLSSVV	530	544	LAIYSTVASSLVLLV	lai*St*a*SL**lV	66.6667
6.24	3.53	89	103	EDTAVYYCAKVSYLS	521	535	LESMGVYQILAIYST	*esm**Y*i*a*Y*t	53.3333
2.76	3.53	178	192	LQSSGLYSLSSVVTV	521	535	LESMGVYQILAIYST	L*S*GvY*i**i*s*	53.3333
6.24	3.53	90	104	DTAVYYCAKVSYLST	522	536	ESMGVYQILAIYSTV	esm**Y*i*a*Y*t*	53.3333
0.33	3.87	78	92	SLYLDMNSLRAEDTA	429	443	DGFIDIWTYNAELLV	**fiDi*t**AE**v	53.3333
3.03	4.14	92	106	AVYYCAKVSYLSTAS	7	21	VLLCTFTATYADTIC	vl*****atYa*Ti*	53.3333
8.79	4.14	176	190	AVLQSSGLYSLSSVV	7	21	VLLCTFTATYADTIC	vlL*t**a**a*ti*	53.3333
3.03	5.14	92	106	AVYYCAKVSYLSTAS	531	545	AIYSTVASSLVLLVS	AiY**v**S*v**vS	53.3333
5.77	5.14	177	191	VLQSSGLYSLSSVVT	531	545	AIYSTVASSLVLLVS	ai*St*a*SL**lVs	66.6667
2.76	5.14	178	192	LQSSGLYSLSSVVTV	532	546	IYSTVASSLVLLVSL	i*St*a*SL**lVsl	66.6667
2.76	5.14	179	193	QSSGLYSLSSVVTVP	533	547	YSTVASSLVLLVSLG	*St*a*SL**lVsl*	60
1.34	5.52	80	94	YLDMNSLRAEDTAVY	431	445	FIDIWTYNAELLVLL	fiDi*t**AE**vl*	60
6.84	6.22	108	122	LDYWGQGTLVTVSSA	22	36	IGYHANNSTDTVDTV	i*Y**n*s**TV*tv	53.3333
2.76	6.65	178	192	LQSSGLYSLSSVVTV	302	316	INSSLPFQNVHPVTI	inSS**f*****VTi	53.3333
1.23	6.87	79	93	LYLDMNSLRAEDTAV	430	444	GFIDIWTYNAELLVL	*fiDi*t**AE**vl	60
3.44	7.22	73	87	DNAKNSLYLDMNSLR	385	399	QNAINGITNKVNSVI	*NA*N*i***vNSv*	53.3333
0.31	7.87	74	88	NAKNSLYLDMNSLRA	386	400	NAINGITNKVNSVIE	NA*N*i***vNSv**	53.3333
4.41	7.96	81	95	LDMNSLRAEDTAVYY	432	446	IDIWTYNAELLVLLE	iDi*t**AE**vl**	53.3333
