# Supplementary material for: Predicting Hemagglutinin MHC-II Ligand Analogues in Anti-TNFα Biologics: Implications for Immunogenicity of Pharmaceutical Proteins
Source: PLoS One. 2015 Aug 13;10(8):e0135451. doi: 10.1371/journal.pone.0135451 (PMC4536234; doi:10.1371/journal.pone.0135451)
Supplement: S5 Fig — (ZIP) [file pone.0135451.s005.zip › ADAHC CA07 0401.xls]

## Sheet: Sheet1
XCoord	YCoord	DStart	DEnd	DLigand	VStart	VEnd	VLigand	Sequence	%Total
2.63	0.7	183	197	LYSLSSVVTVPSSSL	6	20	VVLLYTFATANADTL	v**L*t*aTa***tL	53.3333
9.77	1.16	172	186	HTFPAVLQSSGLYSL	538	552	ASSLVLVVSLGAISF	*s**vlv*S*Ga*S*	53.3333
2.63	1.16	183	197	LYSLSSVVTVPSSSL	538	552	ASSLVLVVSLGAISF	a*SL**VVsl***S*	53.3333
6.24	1.16	186	200	LSSVVTVPSSSLGTQ	538	552	ASSLVLVVSLGAISF	aSSlV*V*S**a*s*	60
8.96	1.21	187	201	SSVVTVPSSSLGTQT	539	553	SSLVLVVSLGAISFW	SSlV*V*S**a*s**	53.3333
9.1	1.23	171	185	VHTFPAVLQSSGLYS	537	551	VASSLVLVVSLGAIS	V*s**vlv*S*Ga*S	60
2.08	1.23	182	196	GLYSLSSVVTVPSSS	537	551	VASSLVLVVSLGAIS	*a*SL**VVsl***S	53.3333
6.24	1.23	185	199	SLSSVVTVPSSSLGT	537	551	VASSLVLVVSLGAIS	*aSSlV*V*S**a*s	60
1.56	1.31	181	195	SGLYSLSSVVTVPSS	536	550	TVASSLVLVVSLGAI	t*a*SL**VVsl***	53.3333
2.76	1.31	184	198	YSLSSVVTVPSSSLG	536	550	TVASSLVLVVSLGAI	**aSSlV*V*S**a*	53.3333
2.01	1.37	180	194	SSGLYSLSSVVTVPS	535	549	STVASSLVLVVSLGA	St*a*SL**VVsl**	60
2.63	1.37	183	197	LYSLSSVVTVPSSSL	535	549	STVASSLVLVVSLGA	***aSSlV*V*S**a	53.3333
0.89	1.64	93	107	VYYCAKVSYLSTASS	113	127	IDYEELREQLSSVSS	i*Y******LSsvSS	53.3333
0.89	1.64	95	109	YCAKVSYLSTASSLD	115	129	YEELREQLSSVSSFE	Y******LSsvSS*e	53.3333
6.41	2.28	18	32	LRLSCAASGFTFDDY	1	15	MKAILVVLLYTFATA	mka**vv**yTF***	53.3333
5.77	2.76	177	191	VLQSSGLYSLSSVVT	329	343	LRLATGLRNIPSIQS	l***tGL**i*Si*s	53.3333
0.89	2.79	93	107	VYYCAKVSYLSTASS	526	540	RIYQILAIYSTVASS	**Y*i*a*Y*t*ASS	53.3333
6.24	2.79	185	199	SLSSVVTVPSSSLGT	526	540	RIYQILAIYSTVASS	*i**il*i*St*a*s	53.3333
0.98	2.79	94	108	YYCAKVSYLSTASSL	527	541	IYQILAIYSTVASSL	*Y*i*a*Y*t*ASSL	60
9.77	2.79	172	186	HTFPAVLQSSGLYSL	527	541	IYQILAIYSTVASSL	****lai*St*a*SL	53.3333
2.63	2.79	183	197	LYSLSSVVTVPSSSL	527	541	IYQILAIYSTVASSL	iY*i**i*s***SSL	53.3333
6.24	2.79	186	200	LSSVVTVPSSSLGTQ	527	541	IYQILAIYSTVASSL	i**il*i*St*a*s*	53.3333
0.89	2.79	95	109	YCAKVSYLSTASSLD	528	542	YQILAIYSTVASSLV	Y*i*a*Y*t*ASSL*	60
0.89	2.79	96	110	CAKVSYLSTASSLDY	529	543	QILAIYSTVASSLVL	*i*a*Y*t*ASSL**	53.3333
8.37	2.79	174	188	FPAVLQSSGLYSLSS	529	543	QILAIYSTVASSLVL	**lai*St*a*SL**	53.3333
0.89	2.79	97	111	AKVSYLSTASSLDYW	530	544	ILAIYSTVASSLVLV	i*a*Y*t*ASSL***	53.3333
8.46	2.79	175	189	PAVLQSSGLYSLSSV	530	544	ILAIYSTVASSLVLV	*lai*St*a*SL**V	60
8.79	3.3	176	190	AVLQSSGLYSLSSVV	531	545	LAIYSTVASSLVLVV	lai*St*a*SL**VV	66.6667
2.76	3.53	178	192	LQSSGLYSLSSVVTV	522	536	LESTRIYQILAIYST	L*St*iY*i**i*s*	53.3333
2.76	3.57	178	192	LQSSGLYSLSSVVTV	303	317	INTSLPFQNIHPITI	intS**f*****iTi	53.3333
2.63	4.16	183	197	LYSLSSVVTVPSSSL	90	104	ASSWSYIVETPSSDN	a*S*S*iV**PSS**	53.3333
2.76	4.16	184	198	YSLSSVVTVPSSSLG	91	105	SSWSYIVETPSSDNG	*S*S*iV**PSS**G	53.3333
0.33	4.16	78	92	SLYLDMNSLRAEDTA	430	444	DGFLDIWTYNAELLV	**fLDi*t**AE**v	53.3333
1.34	4.26	80	94	YLDMNSLRAEDTAVY	432	446	FLDIWTYNAELLVLL	fLDi*t**AE**vl*	60
2.08	4.51	182	196	GLYSLSSVVTVPSSS	89	103	TASSWSYIVETPSSD	*a*S*S*iV**PSS*	53.3333
1.23	4.83	79	93	LYLDMNSLRAEDTAV	431	445	GFLDIWTYNAELLVL	*fLDi*t**AE**vl	60
3.03	5.14	92	106	AVYYCAKVSYLSTAS	532	546	AIYSTVASSLVLVVS	AiY**v**S*v**vS	53.3333
5.77	5.14	177	191	VLQSSGLYSLSSVVT	532	546	AIYSTVASSLVLVVS	ai*St*a*SL**VVs	66.6667
2.76	5.14	178	192	LQSSGLYSLSSVVTV	533	547	IYSTVASSLVLVVSL	i*St*a*SL**VVsl	66.6667
2.76	5.14	179	193	QSSGLYSLSSVVTVP	534	548	YSTVASSLVLVVSLG	*St*a*SL**VVsl*	60
6.24	5.37	185	199	SLSSVVTVPSSSLGT	92	106	SWSYIVETPSSDNGT	S*S*iV**PSS**GT	60
6.24	5.78	186	200	LSSVVTVPSSSLGTQ	93	107	WSYIVETPSSDNGTC	*S*iV**PSS**GT*	53.3333
4.58	6.17	83	97	MNSLRAEDTAVYYCA	517	531	IDGVKLESTRIYQIL	i**vklE*T*iY**l	60
6.84	6.22	108	122	LDYWGQGTLVTVSSA	22	36	IGYHANNSTDTVDTV	i*Y**n*s**TV*tv	53.3333
6.21	6.3	82	96	DMNSLRAEDTAVYYC	516	530	EIDGVKLESTRIYQI	ei**vklE*T*iY**	60
4.41	6.46	81	95	LDMNSLRAEDTAVYY	515	529	EEIDGVKLESTRIYQ	*ei**vklE*T*iY*	60
1.34	6.5	80	94	YLDMNSLRAEDTAVY	514	528	REEIDGVKLESTRIY	**ei**vklE*T*iY	60
2.01	6.68	180	194	SSGLYSLSSVVTVPS	326	340	STKLRLATGLRNIPS	St*L**at*l**iPS	60
5.77	7.06	177	191	VLQSSGLYSLSSVVT	521	535	KLESTRIYQILAIYS	*L*St*iY*i**i*s	53.3333
4.41	7.96	81	95	LDMNSLRAEDTAVYY	433	447	LDIWTYNAELLVLLE	LDi*t**AE**vl**	53.3333
8.46	8.02	175	189	PAVLQSSGLYSLSSV	321	335	PKYVKSTKLRLATGL	P**v*St*L**at*l	53.3333
6.98	8.31	84	98	NSLRAEDTAVYYCAK	518	532	DGVKLESTRIYQILA	**vklE*T*iY**l*	53.3333
8.96	8.92	187	201	SSVVTVPSSSLGTQT	94	108	SYIVETPSSDNGTCY	S*iV**PSS**GT**	53.3333
2.76	8.96	178	192	LQSSGLYSLSSVVTV	324	338	VKSTKLRLATGLRNI	v*St*L**at*l**i	53.3333
2.76	8.96	179	193	QSSGLYSLSSVVTVP	325	339	KSTKLRLATGLRNIP	*St*L**at*l**iP	53.3333
1.56	8.96	181	195	SGLYSLSSVVTVPSS	327	341	TKLRLATGLRNIPSI	t*L**at*l**iPS*	53.3333
