# Supplementary material for: Predicting Hemagglutinin MHC-II Ligand Analogues in Anti-TNFα Biologics: Implications for Immunogenicity of Pharmaceutical Proteins
Source: PLoS One. 2015 Aug 13;10(8):e0135451. doi: 10.1371/journal.pone.0135451 (PMC4536234; doi:10.1371/journal.pone.0135451)
Supplement: S5 Fig — (ZIP) [file pone.0135451.s005.zip › ADAHC NY3095 0101.xls]

## Sheet: Sheet1
XCoord	YCoord	DStart	DEnd	DLigand	VStart	VEnd	VLigand	Sequence	%Total
5.4	0.14	97	111	AKVSYLSTASSLDYW	529	543	ILAIYSTVASSLVLL	i*a*Y*t*ASSL***	53.3333
9.36	0.14	92	106	AVYYCAKVSYLSTAS	531	545	AIYSTVASSLVLLVS	AiY**v**S*v**vS	53.3333
3.54	0.14	177	191	VLQSSGLYSLSSVVT	531	545	AIYSTVASSLVLLVS	ai*St*a*SL**lVs	66.6667
9.36	0.28	95	109	YCAKVSYLSTASSLD	527	541	YQILAIYSTVASSLV	Y*i*a*Y*t*ASSL*	60
6.32	0.28	96	110	CAKVSYLSTASSLDY	528	542	QILAIYSTVASSLVL	*i*a*Y*t*ASSL**	53.3333
2.18	1.36	178	192	LQSSGLYSLSSVVTV	532	546	IYSTVASSLVLLVSL	i*St*a*SL**lVsl	66.6667
9.36	2.46	94	108	YYCAKVSYLSTASSL	526	540	VYQILAIYSTVASSL	*Y*i*a*Y*t*ASSL	60
7.73	2.46	183	197	LYSLSSVVTVPSSSL	526	540	VYQILAIYSTVASSL	vY*i**i*s***SSL	53.3333
3.72	2.46	186	200	LSSVVTVPSSSLGTQ	526	540	VYQILAIYSTVASSL	v**il*i*St*a*s*	53.3333
9.36	2.73	92	106	AVYYCAKVSYLSTAS	524	538	MGVYQILAIYSTVAS	m**Y*i*a*Y*t*AS	53.3333
5.88	3	187	201	SSVVTVPSSSLGTQT	538	552	SSLVLLVSLGAISFW	SSlV*l*S**a*s**	53.3333
7.28	3.36	93	107	VYYCAKVSYLSTASS	525	539	GVYQILAIYSTVASS	**Y*i*a*Y*t*ASS	53.3333
6.6	3.36	182	196	GLYSLSSVVTVPSSS	525	539	GVYQILAIYSTVASS	GvY*i**i*s***SS	53.3333
3.8	3.36	185	199	SLSSVVTVPSSSLGT	525	539	GVYQILAIYSTVASS	*v**il*i*St*a*s	53.3333
7.73	3.45	183	197	LYSLSSVVTVPSSSL	537	551	ASSLVLLVSLGAISF	a*SL**lVsl***S*	53.3333
3.72	3.45	186	200	LSSVVTVPSSSLGTQ	537	551	ASSLVLLVSLGAISF	aSSlV*l*S**a*s*	60
2.82	4.47	179	193	QSSGLYSLSSVVTVP	533	547	YSTVASSLVLLVSLG	*St*a*SL**lVsl*	60
6.6	6.32	182	196	GLYSLSSVVTVPSSS	536	550	VASSLVLLVSLGAIS	*a*SL**lVsl***S	53.3333
3.8	6.32	185	199	SLSSVVTVPSSSLGT	536	550	VASSLVLLVSLGAIS	*aSSlV*l*S**a*s	60
3.54	7.86	181	195	SGLYSLSSVVTVPSS	535	549	TVASSLVLLVSLGAI	t*a*SL**lVsl***	53.3333
6.46	7.86	184	198	YSLSSVVTVPSSSLG	535	549	TVASSLVLLVSLGAI	**aSSlV*l*S**a*	53.3333
2.18	8.24	178	192	LQSSGLYSLSSVVTV	521	535	LESMGVYQILAIYST	L*S*GvY*i**i*s*	53.3333
1.99	8.28	180	194	SSGLYSLSSVVTVPS	325	339	SAKLRMVTGLRNIPS	S**L**vt*l**iPS	53.3333
6.32	8.87	96	110	CAKVSYLSTASSLDY	212	226	NAYVSVVSSHYSRKF	*A*VS*vSs**S**f	53.3333
