# Supplementary material for: Predicting Hemagglutinin MHC-II Ligand Analogues in Anti-TNFα Biologics: Implications for Immunogenicity of Pharmaceutical Proteins
Source: PLoS One. 2015 Aug 13;10(8):e0135451. doi: 10.1371/journal.pone.0135451 (PMC4536234; doi:10.1371/journal.pone.0135451)
Supplement: S5 Fig — (ZIP) [file pone.0135451.s005.zip › ADAHC CA3726 0101.xls]

## Sheet: Sheet1
XCoord	YCoord	DStart	DEnd	DLigand	VStart	VEnd	VLigand	Sequence	%Total
9.36	0.28	95	109	YCAKVSYLSTASSLD	528	542	YQILAIYSTVASSLV	Y*i*a*Y*t*ASSL*	60
6.32	0.28	96	110	CAKVSYLSTASSLDY	529	543	QILAIYSTVASSLVL	*i*a*Y*t*ASSL**	53.3333
5.4	0.28	97	111	AKVSYLSTASSLDYW	530	544	ILAIYSTVASSLVLV	i*a*Y*t*ASSL***	53.3333
9.36	0.28	92	106	AVYYCAKVSYLSTAS	532	546	AIYSTVASSLVLVVS	AiY**v**S*v**vS	53.3333
3.54	0.28	177	191	VLQSSGLYSLSSVVT	532	546	AIYSTVASSLVLVVS	ai*St*a*SL**VVs	66.6667
2.18	1.58	178	192	LQSSGLYSLSSVVTV	533	547	IYSTVASSLVLVVSL	i*St*a*SL**VVsl	66.6667
7.28	2.37	93	107	VYYCAKVSYLSTASS	526	540	RIYQILAIYSTVASS	**Y*i*a*Y*t*ASS	53.3333
3.8	2.37	185	199	SLSSVVTVPSSSLGT	526	540	RIYQILAIYSTVASS	*i**il*i*St*a*s	53.3333
9.36	2.37	94	108	YYCAKVSYLSTASSL	527	541	IYQILAIYSTVASSL	*Y*i*a*Y*t*ASSL	60
7.73	2.37	183	197	LYSLSSVVTVPSSSL	527	541	IYQILAIYSTVASSL	iY*i**i*s***SSL	53.3333
3.72	2.37	186	200	LSSVVTVPSSSLGTQ	527	541	IYQILAIYSTVASSL	i**il*i*St*a*s*	53.3333
7.73	3.36	183	197	LYSLSSVVTVPSSSL	6	20	VVLLYTFATANADTL	v**L*t*aTa***tL	53.3333
5.88	4.22	187	201	SSVVTVPSSSLGTQT	539	553	SSLVLVVSLGAISFW	SSlV*V*S**a*s**	53.3333
2.82	5.03	179	193	QSSGLYSLSSVVTVP	534	548	YSTVASSLVLVVSLG	*St*a*SL**VVsl*	60
2.18	5.11	178	192	LQSSGLYSLSSVVTV	522	536	LESTRIYQILAIYST	L*St*iY*i**i*s*	53.3333
7.73	6.39	183	197	LYSLSSVVTVPSSSL	538	552	ASSLVLVVSLGAISF	a*SL**VVsl***S*	53.3333
3.72	6.39	186	200	LSSVVTVPSSSLGTQ	538	552	ASSLVLVVSLGAISF	aSSlV*V*S**a*s*	60
3.54	7.72	177	191	VLQSSGLYSLSSVVT	521	535	KLESTRIYQILAIYS	*L*St*iY*i**i*s	53.3333
1.99	8.48	180	194	SSGLYSLSSVVTVPS	326	340	STKLRLATGLRNVPS	St*L**at*l**VPS	60
