# Supplementary material for: Predicting Hemagglutinin MHC-II Ligand Analogues in Anti-TNFα Biologics: Implications for Immunogenicity of Pharmaceutical Proteins
Source: PLoS One. 2015 Aug 13;10(8):e0135451. doi: 10.1371/journal.pone.0135451 (PMC4536234; doi:10.1371/journal.pone.0135451)
Supplement: S5 Fig — (ZIP) [file pone.0135451.s005.zip › IFXLC NY3095 0401.xls]

## Sheet: Sheet1
XCoord	YCoord	DStart	DEnd	DLigand	VStart	VEnd	VLigand	Sequence	%Total
2.45	0.41	44	58	PRLLIKYASESMSGI	3	17	VKLLVLLCTFTATYA	*kLLv***t*tat*a	60
3.43	0.44	43	57	SPRLLIKYASESMSG	2	16	KVKLLVLLCTFTATY	**kLLv***t*tat*	53.3333
3.1	0.44	45	59	RLLIKYASESMSGIP	4	18	KLLVLLCTFTATYAD	kLLv***t*tat*a*	60
4.32	0.49	42	56	GSPRLLIKYASESMS	1	15	MKVKLLVLLCTFTAT	***kLLv***t*tat	53.3333
2.91	0.49	104	118	LEVKRTVAAPSVFIF	1	15	MKVKLLVLLCTFTAT	m*VK**Vll*t**a*	53.3333
7.86	0.58	3	17	LLTQSPAILSVSPGE	536	550	VASSLVLLVSLGAIS	vas***llvSl****	53.3333
2.97	0.64	2	16	ILLTQSPAILSVSPG	535	549	TVASSLVLLVSLGAI	*vas***llvSl***	53.3333
2.79	0.66	1	15	DILLTQSPAILSVSP	534	548	STVASSLVLLVSLGA	**vas***llvSl**	53.3333
5.01	1.37	46	60	LLIKYASESMSGIPS	5	19	LLVLLCTFTATYADT	LLv***t*tat*a*t	60
6.66	1.37	47	61	LIKYASESMSGIPSR	6	20	LVLLCTFTATYADTI	Lv***t*tat*a*t*	53.3333
3.04	2.79	101	115	GTNLEVKRTVAAPSV	526	540	VYQILAIYSTVASSL	**qi*a**s*vA*Sl	53.3333
3.01	2.79	102	116	TNLEVKRTVAAPSVF	527	541	YQILAIYSTVASSLV	*qi*a**s*vA*Sl*	53.3333
2.79	2.79	1	15	DILLTQSPAILSVSP	528	542	QILAIYSTVASSLVL	*ILa**S*va*Sl**	53.3333
2.86	2.79	103	117	NLEVKRTVAAPSVFI	528	542	QILAIYSTVASSLVL	qi*a**s*vA*Sl*l	60
2.97	2.79	2	16	ILLTQSPAILSVSPG	529	543	ILAIYSTVASSLVLL	ILa**S*va*Sl***	53.3333
2.91	2.79	104	118	LEVKRTVAAPSVFIF	529	543	ILAIYSTVASSLVLL	i*a**s*vA*Sl*l*	53.3333
5.74	6.96	148	162	WKVDNALQSGNSQES	393	407	NKVNSVIEKMNTQFT	*KV**vi***NtQ*t	53.3333
7.01	7.01	150	164	VDNALQSGNSQESVT	395	409	VNSVIEKMNTQFTAV	V**vi***NtQ*ta*	53.3333
7.01	7.1	149	163	KVDNALQSGNSQESV	394	408	KVNSVIEKMNTQFTA	KV**vi***NtQ*ta	60
