# Supplementary material for: Predicting Hemagglutinin MHC-II Ligand Analogues in Anti-TNFα Biologics: Implications for Immunogenicity of Pharmaceutical Proteins
Source: PLoS One. 2015 Aug 13;10(8):e0135451. doi: 10.1371/journal.pone.0135451 (PMC4536234; doi:10.1371/journal.pone.0135451)
Supplement: S5 Fig — (ZIP) [file pone.0135451.s005.zip › IFXLC CA3726 0401.xls]

## Sheet: Sheet1
XCoord	YCoord	DStart	DEnd	DLigand	VStart	VEnd	VLigand	Sequence	%Total
7.86	1.23	3	17	LLTQSPAILSVSPGE	537	551	VASSLVLVVSLGAIS	vas***lvvSl****	53.3333
2.97	1.31	2	16	ILLTQSPAILSVSPG	536	550	TVASSLVLVVSLGAI	*vas***lvvSl***	53.3333
2.79	1.37	1	15	DILLTQSPAILSVSP	535	549	STVASSLVLVVSLGA	**vas***lvvSl**	53.3333
3.04	2.79	101	115	GTNLEVKRTVAAPSV	527	541	IYQILAIYSTVASSL	**qi*a**s*vA*Sl	53.3333
3.01	2.79	102	116	TNLEVKRTVAAPSVF	528	542	YQILAIYSTVASSLV	*qi*a**s*vA*Sl*	53.3333
2.79	2.79	1	15	DILLTQSPAILSVSP	529	543	QILAIYSTVASSLVL	*ILa**S*va*Sl**	53.3333
2.86	2.79	103	117	NLEVKRTVAAPSVFI	529	543	QILAIYSTVASSLVL	qi*a**s*vA*Sl*l	60
2.97	2.79	2	16	ILLTQSPAILSVSPG	530	544	ILAIYSTVASSLVLV	ILa**S*va*Sl***	53.3333
2.91	2.79	104	118	LEVKRTVAAPSVFIF	530	544	ILAIYSTVASSLVLV	i*a**s*vA*Sl*l*	53.3333
3.22	6.59	100	114	SGTNLEVKRTVAAPS	376	390	SGYAADLKSTQNAID	SG**adlK*T**A**	53.3333
5.74	6.96	148	162	WKVDNALQSGNSQES	394	408	NKVNSVIEKMNTQFT	*KV**vi***NtQ*t	53.3333
7.01	7.01	150	164	VDNALQSGNSQESVT	396	410	VNSVIEKMNTQFTAV	V**vi***NtQ*ta*	53.3333
7.01	7.1	149	163	KVDNALQSGNSQESV	395	409	KVNSVIEKMNTQFTA	KV**vi***NtQ*ta	60
2.79	7.29	1	15	DILLTQSPAILSVSP	281	295	GIIISDTPVHDCNTT	*Iiis*tPv****t*	53.3333
