# Supplementary material for: Predicting Hemagglutinin MHC-II Ligand Analogues in Anti-TNFα Biologics: Implications for Immunogenicity of Pharmaceutical Proteins
Source: PLoS One. 2015 Aug 13;10(8):e0135451. doi: 10.1371/journal.pone.0135451 (PMC4536234; doi:10.1371/journal.pone.0135451)
Supplement: S5 Fig — (ZIP) [file pone.0135451.s005.zip › IFXLC NY3095 0101.xls]

## Sheet: Sheet1
XCoord	YCoord	DStart	DEnd	DLigand	VStart	VEnd	VLigand	Sequence	%Total
3.45	0.14	2	16	ILLTQSPAILSVSPG	529	543	ILAIYSTVASSLVLL	ILa**S*va*Sl***	53.3333
2.73	0.28	1	15	DILLTQSPAILSVSP	528	542	QILAIYSTVASSLVL	*ILa**S*va*Sl**	53.3333
3.45	7.86	2	16	ILLTQSPAILSVSPG	535	549	TVASSLVLLVSLGAI	*vas***llvSl***	53.3333
