# Supplementary material for: Predicting Hemagglutinin MHC-II Ligand Analogues in Anti-TNFα Biologics: Implications for Immunogenicity of Pharmaceutical Proteins
Source: PLoS One. 2015 Aug 13;10(8):e0135451. doi: 10.1371/journal.pone.0135451 (PMC4536234; doi:10.1371/journal.pone.0135451)
Supplement: S5 Fig — (ZIP) [file pone.0135451.s005.zip › IFXHC CA3726 0401.xls]

## Sheet: Sheet1
XCoord	YCoord	DStart	DEnd	DLigand	VStart	VEnd	VLigand	Sequence	%Total
2.63	0.7	182	196	LYSLSSVVTVPSSSL	6	20	VVLLYTFATANADTL	v**L*t*aTa***tL	53.3333
9.77	1.16	171	185	HTFPAVLQSSGLYSL	538	552	ASSLVLVVSLGAISF	*s**vlv*S*Ga*S*	53.3333
2.63	1.16	182	196	LYSLSSVVTVPSSSL	538	552	ASSLVLVVSLGAISF	a*SL**VVsl***S*	53.3333
6.24	1.16	185	199	LSSVVTVPSSSLGTQ	538	552	ASSLVLVVSLGAISF	aSSlV*V*S**a*s*	60
8.96	1.21	186	200	SSVVTVPSSSLGTQT	539	553	SSLVLVVSLGAISFW	SSlV*V*S**a*s**	53.3333
9.1	1.23	170	184	VHTFPAVLQSSGLYS	537	551	VASSLVLVVSLGAIS	V*s**vlv*S*Ga*S	60
2.08	1.23	181	195	GLYSLSSVVTVPSSS	537	551	VASSLVLVVSLGAIS	*a*SL**VVsl***S	53.3333
6.24	1.23	184	198	SLSSVVTVPSSSLGT	537	551	VASSLVLVVSLGAIS	*aSSlV*V*S**a*s	60
1.56	1.31	180	194	SGLYSLSSVVTVPSS	536	550	TVASSLVLVVSLGAI	t*a*SL**VVsl***	53.3333
2.76	1.31	183	197	YSLSSVVTVPSSSLG	536	550	TVASSLVLVVSLGAI	**aSSlV*V*S**a*	53.3333
2.01	1.37	179	193	SSGLYSLSSVVTVPS	535	549	STVASSLVLVVSLGA	St*a*SL**VVsl**	60
2.63	1.37	182	196	LYSLSSVVTVPSSSL	535	549	STVASSLVLVVSLGA	***aSSlV*V*S**a	53.3333
1.64	1.64	82	96	YLQMTDLRTEDTGVY	112	126	FINYEELREQLSSVS	fin**eLR***s*V*	53.3333
6.24	2.79	184	198	SLSSVVTVPSSSLGT	526	540	RIYQILAIYSTVASS	*i**il*i*St*a*s	53.3333
3.98	2.79	45	59	LEWVAEIRSKSINSA	527	541	IYQILAIYSTVASSL	i**il*I*S**a*Sl	53.3333
9.77	2.79	171	185	HTFPAVLQSSGLYSL	527	541	IYQILAIYSTVASSL	****lai*St*a*SL	53.3333
2.63	2.79	182	196	LYSLSSVVTVPSSSL	527	541	IYQILAIYSTVASSL	iY*i**i*s***SSL	53.3333
6.24	2.79	185	199	LSSVVTVPSSSLGTQ	527	541	IYQILAIYSTVASSL	i**il*i*St*a*s*	53.3333
8.37	2.79	173	187	FPAVLQSSGLYSLSS	529	543	QILAIYSTVASSLVL	**lai*St*a*SL**	53.3333
8.46	2.79	174	188	PAVLQSSGLYSLSSV	530	544	ILAIYSTVASSLVLV	*lai*St*a*SL**V	60
6.24	3.13	184	198	SLSSVVTVPSSSLGT	92	106	SWSYIVETSSSDNGT	S*S*iV***SS**GT	53.3333
8.79	3.3	175	189	AVLQSSGLYSLSSVV	531	545	LAIYSTVASSLVLVV	lai*St*a*SL**VV	66.6667
2.76	3.53	177	191	LQSSGLYSLSSVVTV	522	536	LESTRIYQILAIYST	L*St*iY*i**i*s*	53.3333
2.76	3.57	177	191	LQSSGLYSLSSVVTV	303	317	INTSLPFQNIHPITI	intS**f*****iTi	53.3333
5.77	3.93	176	190	VLQSSGLYSLSSVVT	329	343	LRLATGLRNVPSIQS	l***tGL**v*Si*s	53.3333
5.77	5.14	176	190	VLQSSGLYSLSSVVT	532	546	AIYSTVASSLVLVVS	ai*St*a*SL**VVs	66.6667
2.76	5.14	177	191	LQSSGLYSLSSVVTV	533	547	IYSTVASSLVLVVSL	i*St*a*SL**VVsl	66.6667
2.76	5.14	178	192	QSSGLYSLSSVVTVP	534	548	YSTVASSLVLVVSLG	*St*a*SL**VVsl*	60
3.53	6.22	107	121	YDYWGQGTTLTVSSA	22	36	IGYHANNSTDTVDTV	**Y**n*sT*TV*tv	53.3333
2.01	6.67	179	193	SSGLYSLSSVVTVPS	326	340	STKLRLATGLRNVPS	St*L**at*l**VPS	60
5.77	7.06	176	190	VLQSSGLYSLSSVVT	521	535	KLESTRIYQILAIYS	*L*St*iY*i**i*s	53.3333
8.46	8.02	174	188	PAVLQSSGLYSLSSV	321	335	PKYVKSTKLRLATGL	P**v*St*L**at*l	53.3333
2.76	8.96	177	191	LQSSGLYSLSSVVTV	324	338	VKSTKLRLATGLRNV	v*St*L**at*l**V	53.3333
2.76	8.96	178	192	QSSGLYSLSSVVTVP	325	339	KSTKLRLATGLRNVP	*St*L**at*l**VP	53.3333
1.56	8.96	180	194	SGLYSLSSVVTVPSS	327	341	TKLRLATGLRNVPSI	t*L**at*l**VPS*	53.3333
