# Supplementary material for: Predicting Hemagglutinin MHC-II Ligand Analogues in Anti-TNFα Biologics: Implications for Immunogenicity of Pharmaceutical Proteins
Source: PLoS One. 2015 Aug 13;10(8):e0135451. doi: 10.1371/journal.pone.0135451 (PMC4536234; doi:10.1371/journal.pone.0135451)
Supplement: S5 Fig — (ZIP) [file pone.0135451.s005.zip › ADALC CA07 0401.xls]

## Sheet: Sheet1
XCoord	YCoord	DStart	DEnd	DLigand	VStart	VEnd	VLigand	Sequence	%Total
0.93	0.39	44	58	PKLLIYAASTLQSGV	268	282	PRYAFAMERNAGSGI	Pr*a**m***a*SGi	53.3333
0.94	0.67	43	57	APKLLIYAASTLQSG	267	281	VPRYAFAMERNAGSG	vPr*a**m***a*SG	53.3333
2.13	0.79	46	60	LLIYAASTLQSGVPS	5	19	LVVLLYTFATANADT	Lvv*l*t*a***a*t	53.3333
0.94	0.99	43	57	APKLLIYAASTLQSG	4	18	ILVVLLYTFATANAD	i**vLlY***Tan**	53.3333
0.95	1.2	42	56	KAPKLLIYAASTLQS	3	17	AILVVLLYTFATANA	*i**vLlY***Tan*	53.3333
2.13	1.23	46	60	LLIYAASTLQSGVPS	537	551	VASSLVLVVSLGAIS	va**lv**v**Ga*S	53.3333
1.64	1.77	41	55	GKAPKLLIYAASTLQ	2	16	KAILVVLLYTFATAN	**i**vLlY***Tan	53.3333
0.94	2.28	43	57	APKLLIYAASTLQSG	1	15	MKAILVVLLYTFATA	m**iLv*ll*T**t*	53.3333
0.95	2.79	42	56	KAPKLLIYAASTLQS	526	540	RIYQILAIYSTVASS	ri**iLa***t*a*S	53.3333
0.93	2.79	44	58	PKLLIYAASTLQSGV	527	541	IYQILAIYSTVASSL	***il*i*STv*S*l	53.3333
1.16	2.79	45	59	KLLIYAASTLQSGVP	528	542	YQILAIYSTVASSLV	**il*i*STv*S*l*	53.3333
2.13	2.79	46	60	LLIYAASTLQSGVPS	529	543	QILAIYSTVASSLVL	*il*i*STv*S*l**	53.3333
1.79	2.79	103	117	KVEIKRTVAAPSVFI	529	543	QILAIYSTVASSLVL	*i*a**s*vA*Sl*l	53.3333
3.97	2.79	47	61	LIYAASTLQSGVPSR	530	544	ILAIYSTVASSLVLV	il*i*STv*S*l***	53.3333
1.79	2.79	104	118	VEIKRTVAAPSVFIF	530	544	ILAIYSTVASSLVLV	i*a**s*vA*Sl*l*	53.3333
2.19	4.16	70	84	DFTLTISSLQPEDVA	430	444	DGFLDIWTYNAELLV	D**L*I*t*n*E*lv	53.3333
5.74	6.96	148	162	WKVDNALQSGNSQES	394	408	NKVNSVIEKMNTQFT	*KV**vi***NtQ*t	53.3333
7.01	7.01	150	164	VDNALQSGNSQESVT	396	410	VNSVIEKMNTQFTAV	V**vi***NtQ*ta*	53.3333
7.01	7.1	149	163	KVDNALQSGNSQESV	395	409	KVNSVIEKMNTQFTA	KV**vi***NtQ*ta	60
15									1
