# Supplementary material for: Predicting Hemagglutinin MHC-II Ligand Analogues in Anti-TNFα Biologics: Implications for Immunogenicity of Pharmaceutical Proteins
Source: PLoS One. 2015 Aug 13;10(8):e0135451. doi: 10.1371/journal.pone.0135451 (PMC4536234; doi:10.1371/journal.pone.0135451)
Supplement: S5 Fig — (ZIP) [file pone.0135451.s005.zip › ADALC CA07 1001.xls]

## Sheet: Sheet1
XCoord	YCoord	DStart	DEnd	DLigand	VStart	VEnd	VLigand	Sequence	%Total
9.74	0.69	47	61	LIYAASTLQSGVPSR	530	544	ILAIYSTVASSLVLV	il*i*STv*S*l***	53.3333
3.3	0.69	104	118	VEIKRTVAAPSVFIF	530	544	ILAIYSTVASSLVLV	i*a**s*vA*Sl*l*	53.3333
3.73	1.09	46	60	LLIYAASTLQSGVPS	529	543	QILAIYSTVASSLVL	*il*i*STv*S*l**	53.3333
1.52	1.09	103	117	KVEIKRTVAAPSVFI	529	543	QILAIYSTVASSLVL	*i*a**s*vA*Sl*l	53.3333
1.53	1.72	45	59	KLLIYAASTLQSGVP	528	542	YQILAIYSTVASSLV	**il*i*STv*S*l*	53.3333
3.83	1.99	42	56	KAPKLLIYAASTLQS	526	540	RIYQILAIYSTVASS	ri**iLa***t*a*S	53.3333
1.22	2.02	44	58	PKLLIYAASTLQSGV	527	541	IYQILAIYSTVASSL	***il*i*STv*S*l	53.3333
3.73	3.1	46	60	LLIYAASTLQSGVPS	5	19	LVVLLYTFATANADT	Lvv*l*t*a***a*t	53.3333
1.22	3.18	44	58	PKLLIYAASTLQSGV	268	282	PRYAFAMERNAGSGI	Pr*a**m***a*SGi	53.3333
2.5	5.53	43	57	APKLLIYAASTLQSG	4	18	ILVVLLYTFATANAD	i**vLlY***Tan**	53.3333
2.5	7.06	43	57	APKLLIYAASTLQSG	267	281	VPRYAFAMERNAGSG	vPr*a**m***a*SG	53.3333
3.83	7.45	42	56	KAPKLLIYAASTLQS	3	17	AILVVLLYTFATANA	*i**vLlY***Tan*	53.3333
6									0
