# Supplementary material for: Predicting Hemagglutinin MHC-II Ligand Analogues in Anti-TNFα Biologics: Implications for Immunogenicity of Pharmaceutical Proteins
Source: PLoS One. 2015 Aug 13;10(8):e0135451. doi: 10.1371/journal.pone.0135451 (PMC4536234; doi:10.1371/journal.pone.0135451)
Supplement: S5 Fig — (ZIP) [file pone.0135451.s005.zip › CA07 NY3095 1001.xls]

## Sheet: Sheet1
XCoord	YCoord	DStart	DEnd	DLigand	VStart	VEnd	VLigand	Sequence	%Total
3.1	0.58	5	19	LVVLLYTFATANADT	529	543	ILAIYSTVASSLVLL	ilai**T*As**v**	53.3333
1.59	0.58	6	20	VVLLYTFATANADTL	529	543	ILAIYSTVASSLVLL	ilaiYs*v***l**L	60
7.87	0.58	271	285	AFAMERNAGSGIIIS	529	543	ILAIYSTVASSLVLL	i*Ai***v*S*lvl*	53.3333
0.69	0.58	530	544	ILAIYSTVASSLVLV	529	543	ILAIYSTVASSLVLL	ILAIYSTVASSLVLl	100
0.73	0.58	531	545	LAIYSTVASSLVLVV	529	543	ILAIYSTVASSLVLL	ila**s*v*S*lvll	66.6667
7.45	0.61	3	17	AILVVLLYTFATANA	530	544	LAIYSTVASSLVLLV	lai***v*s*l*l*v	53.3333
1.59	0.61	6	20	VVLLYTFATANADTL	530	544	LAIYSTVASSLVLLV	lai**T*As**v**v	53.3333
0.69	0.61	530	544	ILAIYSTVASSLVLV	530	544	LAIYSTVASSLVLLV	lai**t*a*S*vlLV	66.6667
0.73	0.61	531	545	LAIYSTVASSLVLVV	530	544	LAIYSTVASSLVLLV	LAIYSTVASSLVLlV	100
1.99	0.99	326	340	STKLRLATGLRNIPS	325	339	SAKLRMVTGLRNIPS	S*KLRmvTGLRNIPS	93.3333
5.53	1.09	4	18	ILVVLLYTFATANAD	528	542	QILAIYSTVASSLVL	*ilai**T*As**v*	53.3333
3.77	1.09	270	284	YAFAMERNAGSGIII	528	542	QILAIYSTVASSLVL	*i*Ai***v*S*lvl	53.3333
1.09	1.09	529	543	QILAIYSTVASSLVL	528	542	QILAIYSTVASSLVL	QILAIYSTVASSLVL	100
2.4	1.26	325	339	KSTKLRLATGLRNIP	324	338	RSAKLRMVTGLRNIP	rS*KLRmvTGLRNIP	93.3333
3.67	1.29	327	341	TKLRLATGLRNIPSI	326	340	AKLRMVTGLRNIPSI	*KLRmvTGLRNIPSI	93.3333
4.73	1.29	533	547	IYSTVASSLVLVVSL	326	340	AKLRMVTGLRNIPSI	a***mvt*L**i*Si	53.3333
6.47	1.39	328	342	KLRLATGLRNIPSIQ	327	341	KLRMVTGLRNIPSIQ	KLRmvTGLRNIPSIQ	100
3.12	1.71	324	338	VKSTKLRLATGLRNI	323	337	VRSAKLRMVTGLRNI	VrS*KLRmvTGLRNI	93.3333
7.45	1.72	3	17	AILVVLLYTFATANA	527	541	YQILAIYSTVASSLV	**ilai**T*As**v	53.3333
1.72	1.72	528	542	YQILAIYSTVASSLV	527	541	YQILAIYSTVASSLV	YQILAIYSTVASSLV	100
1.95	1.77	532	546	AIYSTVASSLVLVVS	531	545	AIYSTVASSLVLLVS	AIYSTVASSLVLlVS	100
6.24	2	212	226	ADAYVFVGSSRYSKK	211	225	ENAYVSVVSSHYSRK	**AYV*V*SS*YSrK	66.6667
2.74	2.12	57	71	KLCKLRGVAPLHLGK	57	71	KLCLLKGIAPLQLGN	KLC*LkGiAPL*LG*	80
6.47	2.12	328	342	KLRLATGLRNIPSIQ	57	71	KLCLLKGIAPLQLGN	KL*Ll*Gi**l***n	53.3333
7.45	2.16	3	17	AILVVLLYTFATANA	526	540	VYQILAIYSTVASSL	v**ilaiYs*v***l	60
2.02	2.16	527	541	IYQILAIYSTVASSL	526	540	VYQILAIYSTVASSL	vYQILAIYSTVASSL	100
4.73	2.16	533	547	IYSTVASSLVLVVSL	526	540	VYQILAIYSTVASSL	vY**lA****va*SL	53.3333
8.03	2.6	213	227	DAYVFVGSSRYSKKF	212	226	NAYVSVVSSHYSRKF	*AYV*V*SS*YSrKF	73.3333
3.64	2.95	56	70	GKLCKLRGVAPLHLG	56	70	GKLCLLKGIAPLQLG	GKLC*LkGiAPL*LG	86.6667
1.99	2.97	526	540	RIYQILAIYSTVASS	525	539	GVYQILAIYSTVASS	*vYQILAIYSTVASS	93.3333
7.8	3.03	211	225	NADAYVFVGSSRYSK	210	224	TENAYVSVVSSHYSR	***AYV*V*SS*YSr	60
2.1	3.59	525	539	TRIYQILAIYSTVAS	524	538	MGVYQILAIYSTVAS	**vYQILAIYSTVAS	86.6667
3.67	3.67	55	69	NGKLCKLRGVAPLHL	55	69	NGKLCLLKGIAPLQL	NGKLC*LkGiAPL*L	86.6667
4.71	3.68	332	346	ATGLRNIPSIQSRGL	331	345	VTGLRNIPSIQSRGL	vTGLRNIPSIQSRGL	100
6.95	3.69	323	337	YVKSTKLRLATGLRN	322	336	YVRSAKLRMVTGLRN	YVrS*KLRmvTGLRN	93.3333
10	3.69	158	172	AKSFYKNLIWLVKKG	330	344	MVTGLRNIPSIQSRG	m*t**rNi**i**rG	53.3333
7.03	3.69	331	345	LATGLRNIPSIQSRG	330	344	MVTGLRNIPSIQSRG	mvTGLRNIPSIQSRG	100
3.59	3.99	58	72	LCKLRGVAPLHLGKC	58	72	LCLLKGIAPLQLGNC	LC*LkGiAPL*LG*C	80
7.45	3.99	3	17	AILVVLLYTFATANA	439	453	AELLVLLENERTLDF	A*LlVLL****Tl**	53.3333
4.01	3.99	440	454	AELLVLLENERTLDY	439	453	AELLVLLENERTLDF	AELLVLLENERTLDf	100
1.84	4.16	269	283	RYAFAMERNAGSGII	268	282	RYAFALSRGFGSGII	RYAFAl*R**GSGII	80
7.63	4.19	522	536	LESTRIYQILAIYST	532	546	IYSTVASSLVLLVSL	i*ST*a**lvll*S*	60
2.02	4.19	527	541	IYQILAIYSTVASSL	532	546	IYSTVASSLVLLVSL	IY**vA****ll*SL	53.3333
4.73	4.19	533	547	IYSTVASSLVLVVSL	532	546	IYSTVASSLVLLVSL	IYSTVASSLVLlVSL	100
3.18	4.43	268	282	PRYAFAMERNAGSGI	267	281	PRYAFALSRGFGSGI	PRYAFAl*R**GSGI	80
7.06	4.66	267	281	VPRYAFAMERNAGSG	266	280	APRYAFALSRGFGSG	aPRYAFAl*R**GSG	80
8.93	4.71	214	228	AYVFVGSSRYSKKFK	213	227	AYVSVVSSHYSRKFT	AYV*V*SS*YSrKF*	73.3333
2.5	4.75	524	538	STRIYQILAIYSTVA	523	537	SMGVYQILAIYSTVA	S**vYQILAIYSTVA	86.6667
7.06	5.38	267	281	VPRYAFAMERNAGSG	319	333	CPKYVRSAKLRMVTG	*PkYv**a***m*tG	53.3333
7.76	5.38	320	334	CPKYVKSTKLRLATG	319	333	CPKYVRSAKLRMVTG	CPKYVrS*KLRmvTG	93.3333
6.68	6.59	441	455	ELLVLLENERTLDYH	440	454	ELLVLLENERTLDFH	ELLVLLENERTLDfH	100
3.18	6.79	268	282	PRYAFAMERNAGSGI	320	334	PKYVRSAKLRMVTGL	PkYv**a***m*tGl	60
8.21	6.83	319	333	KCPKYVKSTKLRLAT	318	332	ECPKYVRSAKLRMVT	*CPKYVrS*KLRmvT	86.6667
6.83	6.83	439	453	NAELLVLLENERTLD	438	452	NAELLVLLENERTLD	NAELLVLLENERTLD	100
1.84	7.03	269	283	RYAFAMERNAGSGII	321	335	KYVRSAKLRMVTGLR	kYv**a***m*tGl*	53.3333
2.1	7.76	525	539	TRIYQILAIYSTVAS	205	219	KTLYHTENAYVSVVS	**lY****aY*sVvS	53.3333
7.76	7.76	333	347	TGLRNIPSIQSRGLF	332	346	TGLRNIPSIQSRGLF	TGLRNIPSIQSRGLF	100
8.16	8.16	438	452	YNAELLVLLENERTL	437	451	YNAELLVLLENERTL	YNAELLVLLENERTL	100
10	8.28	158	172	AKSFYKNLIWLVKKG	157	171	ESSFYRNLLWLTGKN	**SFYrNLlWL**K*	66.6667
8.19	8.69	59	73	CKLRGVAPLHLGKCN	59	73	CLLKGIAPLQLGNCS	C*LkGiAPL*LG*C*	73.3333
9.67	9.55	442	456	LLVLLENERTLDYHD	441	455	LLVLLENERTLDFHD	LLVLLENERTLDfHD	100
