# Supplementary material for: Predicting Hemagglutinin MHC-II Ligand Analogues in Anti-TNFα Biologics: Implications for Immunogenicity of Pharmaceutical Proteins
Source: PLoS One. 2015 Aug 13;10(8):e0135451. doi: 10.1371/journal.pone.0135451 (PMC4536234; doi:10.1371/journal.pone.0135451)
Supplement: S5 Fig — (ZIP) [file pone.0135451.s005.zip › ADAHC NY3095 0103.xls]

## Sheet: Sheet1
XCoord	YCoord	DStart	DEnd	DLigand	VStart	VEnd	VLigand	Sequence	%Total
2.5	0.19	97	111	AKVSYLSTASSLDYW	529	543	ILAIYSTVASSLVLL	i*a*Y*t*ASSL***	53.3333
3.29	0.33	96	110	CAKVSYLSTASSLDY	528	542	QILAIYSTVASSLVL	*i*a*Y*t*ASSL**	53.3333
8.81	0.33	174	188	FPAVLQSSGLYSLSS	528	542	QILAIYSTVASSLVL	**lai*St*a*SL**	53.3333
5.93	0.79	95	109	YCAKVSYLSTASSLD	527	541	YQILAIYSTVASSLV	Y*i*a*Y*t*ASSL*	60
8.16	0.79	173	187	TFPAVLQSSGLYSLS	527	541	YQILAIYSTVASSLV	***lai*St*a*SL*	53.3333
6.19	1.45	94	108	YYCAKVSYLSTASSL	526	540	VYQILAIYSTVASSL	*Y*i*a*Y*t*ASSL	60
9.24	1.45	172	186	HTFPAVLQSSGLYSL	526	540	VYQILAIYSTVASSL	****lai*St*a*SL	53.3333
6.8	1.45	183	197	LYSLSSVVTVPSSSL	526	540	VYQILAIYSTVASSL	vY*i**i*s***SSL	53.3333
3.96	1.45	186	200	LSSVVTVPSSSLGTQ	526	540	VYQILAIYSTVASSL	v**il*i*St*a*s*	53.3333
7.66	2.52	178	192	LQSSGLYSLSSVVTV	532	546	IYSTVASSLVLLVSL	i*St*a*SL**lVsl	66.6667
5.68	5.83	185	199	SLSSVVTVPSSSLGT	525	539	GVYQILAIYSTVASS	*v**il*i*St*a*s	53.3333
6.87	7.43	180	194	SSGLYSLSSVVTVPS	325	339	SAKLRMVTGLRNIPS	S**L**vt*l**iPS	53.3333
