# Supplementary material for: Predicting Hemagglutinin MHC-II Ligand Analogues in Anti-TNFα Biologics: Implications for Immunogenicity of Pharmaceutical Proteins
Source: PLoS One. 2015 Aug 13;10(8):e0135451. doi: 10.1371/journal.pone.0135451 (PMC4536234; doi:10.1371/journal.pone.0135451)
Supplement: S5 Fig — (ZIP) [file pone.0135451.s005.zip › IFXHC CA07 1502.xls]

## Sheet: Sheet1
XCoord	YCoord	DStart	DEnd	DLigand	VStart	VEnd	VLigand	Sequence	%Total
8.84	0.3	179	193	SSGLYSLSSVVTVPS	535	549	STVASSLVLVVSLGA	St*a*SL**VVsl**	60
3.24	0.3	182	196	LYSLSSVVTVPSSSL	535	549	STVASSLVLVVSLGA	***aSSlV*V*S**a	53.3333
8.84	0.3	180	194	SGLYSLSSVVTVPSS	536	550	TVASSLVLVVSLGAI	t*a*SL**VVsl***	53.3333
3.24	0.3	183	197	YSLSSVVTVPSSSLG	536	550	TVASSLVLVVSLGAI	**aSSlV*V*S**a*	53.3333
6.27	0.3	170	184	VHTFPAVLQSSGLYS	537	551	VASSLVLVVSLGAIS	V*s**vlv*S*Ga*S	60
8.84	0.3	181	195	GLYSLSSVVTVPSSS	537	551	VASSLVLVVSLGAIS	*a*SL**VVsl***S	53.3333
3.24	0.3	184	198	SLSSVVTVPSSSLGT	537	551	VASSLVLVVSLGAIS	*aSSlV*V*S**a*s	60
6.27	0.3	171	185	HTFPAVLQSSGLYSL	538	552	ASSLVLVVSLGAISF	*s**vlv*S*Ga*S*	53.3333
3.24	0.3	182	196	LYSLSSVVTVPSSSL	538	552	ASSLVLVVSLGAISF	a*SL**VVsl***S*	53.3333
3.24	0.3	185	199	LSSVVTVPSSSLGTQ	538	552	ASSLVLVVSLGAISF	aSSlV*V*S**a*s*	60
6.27	0.3	172	186	TFPAVLQSSGLYSLS	539	553	SSLVLVVSLGAISFW	s**vlv*S*Ga*S**	53.3333
3.24	0.3	186	200	SSVVTVPSSSLGTQT	539	553	SSLVLVVSLGAISFW	SSlV*V*S**a*s**	53.3333
7.73	0.57	177	191	LQSSGLYSLSSVVTV	303	317	INTSLPFQNIHPITI	intS**f*****iTi	53.3333
6.27	0.71	176	190	VLQSSGLYSLSSVVT	329	343	LRLATGLRNIPSIQS	l***tGL**i*Si*s	53.3333
6.27	0.9	174	188	PAVLQSSGLYSLSSV	321	335	PKYVKSTKLRLATGL	P**v*St*L**at*l	53.3333
3.24	1.13	182	196	LYSLSSVVTVPSSSL	6	20	VVLLYTFATANADTL	v**L*t*aTa***tL	53.3333
7.73	1.13	177	191	LQSSGLYSLSSVVTV	522	536	LESTRIYQILAIYST	L*St*iY*i**i*s*	53.3333
3.24	1.13	184	198	SLSSVVTVPSSSLGT	526	540	RIYQILAIYSTVASS	*i**il*i*St*a*s	53.3333
3.6	1.13	45	59	LEWVAEIRSKSINSA	527	541	IYQILAIYSTVASSL	i**il*I*S**a*Sl	53.3333
6.27	1.13	171	185	HTFPAVLQSSGLYSL	527	541	IYQILAIYSTVASSL	****lai*St*a*SL	53.3333
3.24	1.13	182	196	LYSLSSVVTVPSSSL	527	541	IYQILAIYSTVASSL	iY*i**i*s***SSL	53.3333
3.24	1.13	185	199	LSSVVTVPSSSLGTQ	527	541	IYQILAIYSTVASSL	i**il*i*St*a*s*	53.3333
6.27	1.13	172	186	TFPAVLQSSGLYSLS	528	542	YQILAIYSTVASSLV	***lai*St*a*SL*	53.3333
7.73	1.67	177	191	LQSSGLYSLSSVVTV	324	338	VKSTKLRLATGLRNI	v*St*L**at*l**i	53.3333
8.84	1.67	178	192	QSSGLYSLSSVVTVP	325	339	KSTKLRLATGLRNIP	*St*L**at*l**iP	53.3333
8.84	1.67	179	193	SSGLYSLSSVVTVPS	326	340	STKLRLATGLRNIPS	St*L**at*l**iPS	60
8.84	1.67	180	194	SGLYSLSSVVTVPSS	327	341	TKLRLATGLRNIPSI	t*L**at*l**iPS*	53.3333
6.27	2.45	173	187	FPAVLQSSGLYSLSS	529	543	QILAIYSTVASSLVL	**lai*St*a*SL**	53.3333
6.27	2.45	174	188	PAVLQSSGLYSLSSV	530	544	ILAIYSTVASSLVLV	*lai*St*a*SL**V	60
3.24	2.45	188	202	VVTVPSSSLGTQTYI	530	544	ILAIYSTVASSLVLV	il*i*St*a*s***v	53.3333
6.27	2.45	175	189	AVLQSSGLYSLSSVV	531	545	LAIYSTVASSLVLVV	lai*St*a*SL**VV	66.6667
3.24	2.48	185	199	LSSVVTVPSSSLGTQ	192	206	VLWGIHHPSTSADQQ	v***i**PStSa**Q	53.3333
3.24	2.48	186	200	SSVVTVPSSSLGTQT	193	207	LWGIHHPSTSADQQS	***i**PStSa**Qs	53.3333
3.24	2.48	187	201	SVVTVPSSSLGTQTY	194	208	WGIHHPSTSADQQSL	**i**PStSa**Qs*	53.3333
3.26	3.56	107	121	YDYWGQGTTLTVSSA	22	36	IGYHANNSTDTVDTV	**Y**n*sT*TV*tv	53.3333
3.92	3.6	23	37	VASGFIFSNHWMNWV	549	563	AISFWMCSNGSLQCR	aiS**m*SN**lq**	53.3333
6.27	6.73	176	190	VLQSSGLYSLSSVVT	521	535	KLESTRIYQILAIYS	*L*St*iY*i**i*s	53.3333
3.26	9.43	108	122	DYWGQGTTLTVSSAS	23	37	GYHANNSTDTVDTVL	*Y**n*sT*TV*tv*	53.3333
3.26	9.43	109	123	YWGQGTTLTVSSAST	24	38	YHANNSTDTVDTVLE	Y**n*sT*TV*tv**	53.3333
6.27	10	176	190	VLQSSGLYSLSSVVT	532	546	AIYSTVASSLVLVVS	ai*St*a*SL**VVs	66.6667
7.73	10	177	191	LQSSGLYSLSSVVTV	533	547	IYSTVASSLVLVVSL	i*St*a*SL**VVsl	66.6667
8.84	10	178	192	QSSGLYSLSSVVTVP	534	548	YSTVASSLVLVVSLG	*St*a*SL**VVsl*	60
