# Supplementary material for: Predicting Hemagglutinin MHC-II Ligand Analogues in Anti-TNFα Biologics: Implications for Immunogenicity of Pharmaceutical Proteins
Source: PLoS One. 2015 Aug 13;10(8):e0135451. doi: 10.1371/journal.pone.0135451 (PMC4536234; doi:10.1371/journal.pone.0135451)
Supplement: S5 Fig — (ZIP) [file pone.0135451.s005.zip › IFXHC NY1050 1001.xls]

## Sheet: Sheet1
XCoord	YCoord	DStart	DEnd	DLigand	VStart	VEnd	VLigand	Sequence	%Total
6.94	0.99	179	193	SSGLYSLSSVVTVPS	325	339	STKLRMVTGLRNIPS	St*L**vt*l**iPS	60
9.97	1.28	178	192	QSSGLYSLSSVVTVP	324	338	RSTKLRMVTGLRNIP	*St*L**vt*l**iP	53.3333
6.92	1.28	180	194	SGLYSLSSVVTVPSS	326	340	TKLRMVTGLRNIPSI	t*L**vt*l**iPS*	53.3333
6.48	2.16	182	196	LYSLSSVVTVPSSSL	526	540	VYQILAIYSTVASSL	vY*i**i*s***SSL	53.3333
6.94	2.97	181	195	GLYSLSSVVTVPSSS	525	539	GVYQILAIYSTVASS	GvY*i**i*s***SS	53.3333
