# Supplementary material for: Predicting Hemagglutinin MHC-II Ligand Analogues in Anti-TNFα Biologics: Implications for Immunogenicity of Pharmaceutical Proteins
Source: PLoS One. 2015 Aug 13;10(8):e0135451. doi: 10.1371/journal.pone.0135451 (PMC4536234; doi:10.1371/journal.pone.0135451)
Supplement: S5 Fig — (ZIP) [file pone.0135451.s005.zip › IFXHC NY1050 0401.xls]

## Sheet: Sheet1
XCoord	YCoord	DStart	DEnd	DLigand	VStart	VEnd	VLigand	Sequence	%Total
3.98	0.41	45	59	LEWVAEIRSKSINSA	3	17	VKLLVLLCTFTATYA	v**lv*l*t*ta**A	53.3333
9.77	0.54	171	185	HTFPAVLQSSGLYSL	537	551	ASSLVLLVSLGAISF	*s**vlL*S*Ga*S*	53.3333
2.63	0.54	182	196	LYSLSSVVTVPSSSL	537	551	ASSLVLLVSLGAISF	a*SL**lVsl***S*	53.3333
6.24	0.54	185	199	LSSVVTVPSSSLGTQ	537	551	ASSLVLLVSLGAISF	aSSlV*l*S**a*s*	60
9.1	0.58	170	184	VHTFPAVLQSSGLYS	536	550	VASSLVLLVSLGAIS	V*s**vlL*S*Ga*S	60
2.08	0.58	181	195	GLYSLSSVVTVPSSS	536	550	VASSLVLLVSLGAIS	*a*SL**lVsl***S	53.3333
6.24	0.58	184	198	SLSSVVTVPSSSLGT	536	550	VASSLVLLVSLGAIS	*aSSlV*l*S**a*s	60
8.96	0.58	186	200	SSVVTVPSSSLGTQT	538	552	SSLVLLVSLGAISFW	SSlV*l*S**a*s**	53.3333
1.56	0.64	180	194	SGLYSLSSVVTVPSS	535	549	TVASSLVLLVSLGAI	t*a*SL**lVsl***	53.3333
2.76	0.64	183	197	YSLSSVVTVPSSSLG	535	549	TVASSLVLLVSLGAI	**aSSlV*l*S**a*	53.3333
2.01	0.66	179	193	SSGLYSLSSVVTVPS	534	548	STVASSLVLLVSLGA	St*a*SL**lVsl**	60
2.63	0.66	182	196	LYSLSSVVTVPSSSL	534	548	STVASSLVLLVSLGA	***aSSlV*l*S**a	53.3333
5.77	1.37	176	190	VLQSSGLYSLSSVVT	5	19	LLVLLCTFTATYADT	lL*****ftat*a*T	53.3333
8.46	1.37	174	188	PAVLQSSGLYSLSSV	6	20	LVLLCTFTATYADTI	*vlL*t**a**a*ti	53.3333
2.76	1.37	177	191	LQSSGLYSLSSVVTV	6	20	LVLLCTFTATYADTI	L*****ftat*a*Ti	53.3333
5.77	1.93	176	190	VLQSSGLYSLSSVVT	328	342	LRMVTGLRNIPSIQS	l***tGL**i*Si*s	53.3333
9.1	2.79	170	184	VHTFPAVLQSSGLYS	524	538	MGVYQILAIYSTVAS	m**y*ila**S*v*S	53.3333
5.73	2.79	44	58	GLEWVAEIRSKSINS	525	539	GVYQILAIYSTVASS	Gv**il*I*S**a*S	53.3333
2.08	2.79	181	195	GLYSLSSVVTVPSSS	525	539	GVYQILAIYSTVASS	GvY*i**i*s***SS	53.3333
6.24	2.79	184	198	SLSSVVTVPSSSLGT	525	539	GVYQILAIYSTVASS	*v**il*i*St*a*s	53.3333
3.98	2.79	45	59	LEWVAEIRSKSINSA	526	540	VYQILAIYSTVASSL	v**il*I*S**a*Sl	53.3333
9.77	2.79	171	185	HTFPAVLQSSGLYSL	526	540	VYQILAIYSTVASSL	****lai*St*a*SL	53.3333
2.63	2.79	182	196	LYSLSSVVTVPSSSL	526	540	VYQILAIYSTVASSL	vY*i**i*s***SSL	53.3333
6.24	2.79	185	199	LSSVVTVPSSSLGTQ	526	540	VYQILAIYSTVASSL	v**il*i*St*a*s*	53.3333
8.37	2.79	173	187	FPAVLQSSGLYSLSS	528	542	QILAIYSTVASSLVL	**lai*St*a*SL**	53.3333
8.46	2.79	174	188	PAVLQSSGLYSLSSV	529	543	ILAIYSTVASSLVLL	*lai*St*a*SL**l	60
2.01	2.83	179	193	SSGLYSLSSVVTVPS	325	339	STKLRMVTGLRNIPS	St*L**vt*l**iPS	60
1.56	2.83	180	194	SGLYSLSSVVTVPSS	326	340	TKLRMVTGLRNIPSI	t*L**vt*l**iPS*	53.3333
8.79	3.3	175	189	AVLQSSGLYSLSSVV	530	544	LAIYSTVASSLVLLV	lai*St*a*SL**lV	66.6667
2.76	3.53	177	191	LQSSGLYSLSSVVTV	521	535	LESMGVYQILAIYST	L*S*GvY*i**i*s*	53.3333
8.79	4.14	175	189	AVLQSSGLYSLSSVV	7	21	VLLCTFTATYADTIC	vlL*t**a**a*ti*	53.3333
8.46	5	174	188	PAVLQSSGLYSLSSV	320	334	PKYVRSTKLRMVTGL	P**v*St*L**vt*l	53.3333
5.77	5.14	176	190	VLQSSGLYSLSSVVT	531	545	AIYSTVASSLVLLVS	ai*St*a*SL**lVs	66.6667
2.76	5.14	177	191	LQSSGLYSLSSVVTV	532	546	IYSTVASSLVLLVSL	i*St*a*SL**lVsl	66.6667
2.76	5.14	178	192	QSSGLYSLSSVVTVP	533	547	YSTVASSLVLLVSLG	*St*a*SL**lVsl*	60
3.53	6.22	107	121	YDYWGQGTTLTVSSA	22	36	IGYHANNSTDTVDTV	**Y**n*sT*TV*tv	53.3333
2.76	6.65	177	191	LQSSGLYSLSSVVTV	302	316	INSSLPFQNVHPVTI	inSS**f*****VTi	53.3333
4.87	6.94	66	80	VKGRFTISRDDSKSA	8	22	LLCTFTATYADTICI	l***FTat**Dt**i	53.3333
