# Supplementary material for: Predicting Hemagglutinin MHC-II Ligand Analogues in Anti-TNFα Biologics: Implications for Immunogenicity of Pharmaceutical Proteins
Source: PLoS One. 2015 Aug 13;10(8):e0135451. doi: 10.1371/journal.pone.0135451 (PMC4536234; doi:10.1371/journal.pone.0135451)
Supplement: S5 Fig — (ZIP) [file pone.0135451.s005.zip › ETN PA10 1502.xls]

## Sheet: Sheet1
XCoord	YCoord	DStart	DEnd	DLigand	VStart	VEnd	VLigand	Sequence	%Total
6.21	0.2	270	284	TLMISRTPEVTCVVV	535	549	TVASSLVLLVSLGAI	Tva*S****Vs**ai	53.3333
3.28	0.89	165	179	VVAIPGNASMDAVCT	5	19	LLVLLCTFTATYADT	llvl****ta**a*T	53.3333
3.28	1.13	162	176	ICNVVAIPGNASMDA	526	540	VYQILAIYSTVASSL	v*qilAI***v***l	53.3333
3.28	1.13	163	177	CNVVAIPGNASMDAV	527	541	YQILAIYSTVASSLV	*qilAI***v***lV	53.3333
6.21	1.13	269	283	DTLMISRTPEVTCVV	527	541	YQILAIYSTVASSLV	**ila**s**as*lV	53.3333
3.28	2.45	164	178	NVVAIPGNASMDAVC	528	542	QILAIYSTVASSLVL	qilAI***v***lV*	53.3333
6.21	2.45	270	284	TLMISRTPEVTCVVV	528	542	QILAIYSTVASSLVL	*ila**s**as*lVl	60
6.21	2.45	270	284	TLMISRTPEVTCVVV	529	543	ILAIYSTVASSLVLL	*LaI**T***s*Vll	53.3333
6.21	2.45	271	285	LMISRTPEVTCVVVD	529	543	ILAIYSTVASSLVLL	ila**s**as*lVl*	60
6.21	2.45	271	285	LMISRTPEVTCVVVD	530	544	LAIYSTVASSLVLLV	LaI**T***s*Vll*	53.3333
3.28	2.48	165	179	VVAIPGNASMDAVCT	541	555	VLLVSLGAISFWMCS	Vllv***A****mCs	53.3333
3.28	4.22	160	174	HQICNVVAIPGNASM	437	451	YNAELLVLLENERTL	*na**lVll****tl	53.3333
3.28	4.22	161	175	QICNVVAIPGNASMD	438	452	NAELLVLLENERTLD	na**lVll****tlD	60
3.28	4.22	162	176	ICNVVAIPGNASMDA	439	453	AELLVLLENERTLDF	a**lVll****tlD*	53.3333
3.28	4.22	165	179	VVAIPGNASMDAVCT	442	456	LVLLENERTLDFHDS	lVll****tlD***s	53.3333
