# Supplementary material for: Predicting Hemagglutinin MHC-II Ligand Analogues in Anti-TNFα Biologics: Implications for Immunogenicity of Pharmaceutical Proteins
Source: PLoS One. 2015 Aug 13;10(8):e0135451. doi: 10.1371/journal.pone.0135451 (PMC4536234; doi:10.1371/journal.pone.0135451)
Supplement: S5 Fig — (ZIP) [file pone.0135451.s005.zip › ETN CA3726 1502.xls]

## Sheet: Sheet1
XCoord	YCoord	DStart	DEnd	DLigand	VStart	VEnd	VLigand	Sequence	%Total
6.21	0.3	270	284	TLMISRTPEVTCVVV	536	550	TVASSLVLVVSLGAI	Tva*S****Vs**ai	53.3333
3.28	1.13	160	174	HQICNVVAIPGNASM	1	15	MKAILVVLLYTFATA	**a**VVll***Ata	53.3333
3.28	1.13	161	175	QICNVVAIPGNASMD	2	16	KAILVVLLYTFATAN	*a**VVll***Ata*	53.3333
3.28	1.13	162	176	ICNVVAIPGNASMDA	3	17	AILVVLLYTFATANA	a**VVll***Ata*A	60
3.28	1.13	163	177	CNVVAIPGNASMDAV	4	18	ILVVLLYTFATANAD	**VVll***Ata*A*	53.3333
3.28	1.13	164	178	NVVAIPGNASMDAVC	5	19	LVVLLYTFATANADT	*VVll***Ata*A**	53.3333
3.28	1.13	165	179	VVAIPGNASMDAVCT	6	20	VVLLYTFATANADTL	VVll***Ata*A***	53.3333
3.28	1.13	162	176	ICNVVAIPGNASMDA	527	541	IYQILAIYSTVASSL	I*qilAI***v***l	53.3333
3.28	1.13	163	177	CNVVAIPGNASMDAV	528	542	YQILAIYSTVASSLV	*qilAI***v***lV	53.3333
6.21	1.13	269	283	DTLMISRTPEVTCVV	528	542	YQILAIYSTVASSLV	**ila**s**as*lV	53.3333
3.28	2.45	164	178	NVVAIPGNASMDAVC	529	543	QILAIYSTVASSLVL	qilAI***v***lV*	53.3333
6.21	2.45	270	284	TLMISRTPEVTCVVV	529	543	QILAIYSTVASSLVL	*ila**s**as*lVl	60
6.21	2.45	270	284	TLMISRTPEVTCVVV	530	544	ILAIYSTVASSLVLV	*LaI**T***s*VlV	53.3333
6.21	2.45	271	285	LMISRTPEVTCVVVD	530	544	ILAIYSTVASSLVLV	ila**s**as*lVl*	60
6.21	2.45	271	285	LMISRTPEVTCVVVD	531	545	LAIYSTVASSLVLVV	LaI**T***s*VlV*	53.3333
3.28	2.48	165	179	VVAIPGNASMDAVCT	542	556	VLVVSLGAISFWMCS	Vlvv***A****mCs	53.3333
3.28	4.22	160	174	HQICNVVAIPGNASM	438	452	YNAELLVLLENERTL	*na**lVll****tl	53.3333
3.28	4.22	161	175	QICNVVAIPGNASMD	439	453	NAELLVLLENERTLD	na**lVll****tlD	60
3.28	4.22	162	176	ICNVVAIPGNASMDA	440	454	AELLVLLENERTLDY	a**lVll****tlD*	53.3333
3.28	4.22	165	179	VVAIPGNASMDAVCT	443	457	LVLLENERTLDYHDS	lVll****tlD***s	53.3333
