# Supplementary material for: Predicting Hemagglutinin MHC-II Ligand Analogues in Anti-TNFα Biologics: Implications for Immunogenicity of Pharmaceutical Proteins
Source: PLoS One. 2015 Aug 13;10(8):e0135451. doi: 10.1371/journal.pone.0135451 (PMC4536234; doi:10.1371/journal.pone.0135451)
Supplement: S5 Fig — (ZIP) [file pone.0135451.s005.zip › IFXLC PA10 1502.xls]

## Sheet: Sheet1
XCoord	YCoord	DStart	DEnd	DLigand	VStart	VEnd	VLigand	Sequence	%Total
4.26	0.2	1	15	DILLTQSPAILSVSP	534	548	STVASSLVLLVSLGA	**vas***llvSl**	53.3333
4.26	0.2	2	16	ILLTQSPAILSVSPG	535	549	TVASSLVLLVSLGAI	*vas***llvSl***	53.3333
3.56	0.89	42	56	GSPRLLIKYASESMS	1	15	MKVKLLVLLCTFTAT	***kLLv***t*tat	53.3333
3.56	0.89	43	57	SPRLLIKYASESMSG	2	16	KVKLLVLLCTFTATY	**kLLv***t*tat*	53.3333
3.56	0.89	44	58	PRLLIKYASESMSGI	3	17	VKLLVLLCTFTATYA	*kLLv***t*tat*a	60
3.56	0.89	45	59	RLLIKYASESMSGIP	4	18	KLLVLLCTFTATYAD	kLLv***t*tat*a*	60
3.56	0.89	46	60	LLIKYASESMSGIPS	5	19	LLVLLCTFTATYADT	LLv***t*tat*a*t	60
3.56	0.89	47	61	LIKYASESMSGIPSR	6	20	LVLLCTFTATYADTI	Lv***t*tat*a*t*	53.3333
4.26	2.45	1	15	DILLTQSPAILSVSP	528	542	QILAIYSTVASSLVL	*ILa**S*va*Sl**	53.3333
4.26	2.45	2	16	ILLTQSPAILSVSPG	529	543	ILAIYSTVASSLVLL	ILa**S*va*Sl***	53.3333
3.56	10	44	58	PRLLIKYASESMSGI	346	360	FGAIAGFIEGGWTGM	**aia*fi****tGm	53.3333
