# Supplementary material for: Predicting Hemagglutinin MHC-II Ligand Analogues in Anti-TNFα Biologics: Implications for Immunogenicity of Pharmaceutical Proteins
Source: PLoS One. 2015 Aug 13;10(8):e0135451. doi: 10.1371/journal.pone.0135451 (PMC4536234; doi:10.1371/journal.pone.0135451)
Supplement: S5 Fig — (ZIP) [file pone.0135451.s005.zip › IFXLC CA07 1502.xls]

## Sheet: Sheet1
XCoord	YCoord	DStart	DEnd	DLigand	VStart	VEnd	VLigand	Sequence	%Total
4.26	0.3	1	15	DILLTQSPAILSVSP	535	549	STVASSLVLVVSLGA	**vas***lvvSl**	53.3333
4.26	0.3	2	16	ILLTQSPAILSVSPG	536	550	TVASSLVLVVSLGAI	*vas***lvvSl***	53.3333
4.26	2.45	1	15	DILLTQSPAILSVSP	529	543	QILAIYSTVASSLVL	*ILa**S*va*Sl**	53.3333
4.26	2.45	2	16	ILLTQSPAILSVSPG	530	544	ILAIYSTVASSLVLV	ILa**S*va*Sl***	53.3333
2.97	3.24	172	186	TYSLSSTLTLSKADY	258	272	TFEATGNLVVPRYAF	Tf*at**L*v*r**f	53.3333
7.24	9.34	183	197	KADYEKHKVYACEVT	112	126	FIDYEELREQLSSVS	*iDYE**r**l**Vs	53.3333
3.56	10	44	58	PRLLIKYASESMSGI	347	361	FGAIAGFIEGGWTGM	**aia*fi****tGm	53.3333
