# Supplementary material for: Predicting Hemagglutinin MHC-II Ligand Analogues in Anti-TNFα Biologics: Implications for Immunogenicity of Pharmaceutical Proteins
Source: PLoS One. 2015 Aug 13;10(8):e0135451. doi: 10.1371/journal.pone.0135451 (PMC4536234; doi:10.1371/journal.pone.0135451)
Supplement: S5 Fig — (ZIP) [file pone.0135451.s005.zip › IFXHC NY1050 1502.xls]

## Sheet: Sheet1
XCoord	YCoord	DStart	DEnd	DLigand	VStart	VEnd	VLigand	Sequence	%Total
6.27	0.2	174	188	PAVLQSSGLYSLSSV	518	532	GVKLESMGVYQILAI	*v*L*S*GvY*i**i	53.3333
6.27	0.2	175	189	AVLQSSGLYSLSSVV	519	533	VKLESMGVYQILAIY	v*L*S*GvY*i**i*	53.3333
6.27	0.2	176	190	VLQSSGLYSLSSVVT	520	534	KLESMGVYQILAIYS	*L*S*GvY*i**i*s	53.3333
7.73	0.2	177	191	LQSSGLYSLSSVVTV	521	535	LESMGVYQILAIYST	L*S*GvY*i**i*s*	53.3333
6.27	0.2	170	184	VHTFPAVLQSSGLYS	524	538	MGVYQILAIYSTVAS	m**y*ila**S*v*S	53.3333
8.84	0.2	179	193	SSGLYSLSSVVTVPS	534	548	STVASSLVLLVSLGA	St*a*SL**lVsl**	60
3.24	0.2	182	196	LYSLSSVVTVPSSSL	534	548	STVASSLVLLVSLGA	***aSSlV*l*S**a	53.3333
8.84	0.2	180	194	SGLYSLSSVVTVPSS	535	549	TVASSLVLLVSLGAI	t*a*SL**lVsl***	53.3333
3.24	0.2	183	197	YSLSSVVTVPSSSLG	535	549	TVASSLVLLVSLGAI	**aSSlV*l*S**a*	53.3333
6.27	0.2	170	184	VHTFPAVLQSSGLYS	536	550	VASSLVLLVSLGAIS	V*s**vlL*S*Ga*S	60
8.84	0.2	181	195	GLYSLSSVVTVPSSS	536	550	VASSLVLLVSLGAIS	*a*SL**lVsl***S	53.3333
3.24	0.2	184	198	SLSSVVTVPSSSLGT	536	550	VASSLVLLVSLGAIS	*aSSlV*l*S**a*s	60
6.27	0.2	171	185	HTFPAVLQSSGLYSL	537	551	ASSLVLLVSLGAISF	*s**vlL*S*Ga*S*	53.3333
3.24	0.2	182	196	LYSLSSVVTVPSSSL	537	551	ASSLVLLVSLGAISF	a*SL**lVsl***S*	53.3333
3.24	0.2	185	199	LSSVVTVPSSSLGTQ	537	551	ASSLVLLVSLGAISF	aSSlV*l*S**a*s*	60
6.27	0.2	172	186	TFPAVLQSSGLYSLS	538	552	SSLVLLVSLGAISFW	s**vlL*S*Ga*S**	53.3333
3.24	0.2	186	200	SSVVTVPSSSLGTQT	538	552	SSLVLLVSLGAISFW	SSlV*l*S**a*s**	53.3333
6.27	0.7	174	188	PAVLQSSGLYSLSSV	320	334	PKYVRSTKLRMVTGL	P**v*St*L**vt*l	53.3333
6.27	0.71	176	190	VLQSSGLYSLSSVVT	328	342	LRMVTGLRNIPSIQS	l***tGL**i*Si*s	53.3333
7.73	0.79	177	191	LQSSGLYSLSSVVTV	323	337	VRSTKLRMVTGLRNI	v*St*L**vt*l**i	53.3333
8.84	0.79	178	192	QSSGLYSLSSVVTVP	324	338	RSTKLRMVTGLRNIP	*St*L**vt*l**iP	53.3333
8.84	0.79	179	193	SSGLYSLSSVVTVPS	325	339	STKLRMVTGLRNIPS	St*L**vt*l**iPS	60
8.84	0.79	180	194	SGLYSLSSVVTVPSS	326	340	TKLRMVTGLRNIPSI	t*L**vt*l**iPS*	53.3333
3.6	0.89	45	59	LEWVAEIRSKSINSA	3	17	VKLLVLLCTFTATYA	v**lv*l*t*ta**A	53.3333
6.27	0.89	176	190	VLQSSGLYSLSSVVT	5	19	LLVLLCTFTATYADT	lL*****ftat*a*T	53.3333
6.27	0.89	174	188	PAVLQSSGLYSLSSV	6	20	LVLLCTFTATYADTI	*vlL*t**a**a*ti	53.3333
7.73	0.89	177	191	LQSSGLYSLSSVVTV	6	20	LVLLCTFTATYADTI	L*****ftat*a*Ti	53.3333
3.6	1.13	44	58	GLEWVAEIRSKSINS	525	539	GVYQILAIYSTVASS	Gv**il*I*S**a*S	53.3333
8.84	1.13	181	195	GLYSLSSVVTVPSSS	525	539	GVYQILAIYSTVASS	GvY*i**i*s***SS	53.3333
3.24	1.13	184	198	SLSSVVTVPSSSLGT	525	539	GVYQILAIYSTVASS	*v**il*i*St*a*s	53.3333
3.6	1.13	45	59	LEWVAEIRSKSINSA	526	540	VYQILAIYSTVASSL	v**il*I*S**a*Sl	53.3333
6.27	1.13	171	185	HTFPAVLQSSGLYSL	526	540	VYQILAIYSTVASSL	****lai*St*a*SL	53.3333
3.24	1.13	182	196	LYSLSSVVTVPSSSL	526	540	VYQILAIYSTVASSL	vY*i**i*s***SSL	53.3333
3.24	1.13	185	199	LSSVVTVPSSSLGTQ	526	540	VYQILAIYSTVASSL	v**il*i*St*a*s*	53.3333
6.27	1.13	172	186	TFPAVLQSSGLYSLS	527	541	YQILAIYSTVASSLV	***lai*St*a*SL*	53.3333
6.27	2.45	173	187	FPAVLQSSGLYSLSS	528	542	QILAIYSTVASSLVL	**lai*St*a*SL**	53.3333
6.27	2.45	174	188	PAVLQSSGLYSLSSV	529	543	ILAIYSTVASSLVLL	*lai*St*a*SL**l	60
3.24	2.45	188	202	VVTVPSSSLGTQTYI	529	543	ILAIYSTVASSLVLL	il*i*St*a*s***l	53.3333
6.27	2.45	175	189	AVLQSSGLYSLSSVV	530	544	LAIYSTVASSLVLLV	lai*St*a*SL**lV	66.6667
7.73	3	177	191	LQSSGLYSLSSVVTV	302	316	INSSLPFQNVHPVTI	inSS**f*****VTi	53.3333
3.26	3.56	107	121	YDYWGQGTTLTVSSA	22	36	IGYHANNSTDTVDTV	**Y**n*sT*TV*tv	53.3333
3.92	3.6	23	37	VASGFIFSNHWMNWV	548	562	AISFWMCSNGSLQCR	aiS**m*SN**lq**	53.3333
6.27	7.67	175	189	AVLQSSGLYSLSSVV	7	21	VLLCTFTATYADTIC	vlL*t**a**a*ti*	53.3333
3.26	9.43	108	122	DYWGQGTTLTVSSAS	23	37	GYHANNSTDTVDTVL	*Y**n*sT*TV*tv*	53.3333
3.26	9.43	109	123	YWGQGTTLTVSSAST	24	38	YHANNSTDTVDTVLE	Y**n*sT*TV*tv**	53.3333
6.27	10	176	190	VLQSSGLYSLSSVVT	531	545	AIYSTVASSLVLLVS	ai*St*a*SL**lVs	66.6667
7.73	10	177	191	LQSSGLYSLSSVVTV	532	546	IYSTVASSLVLLVSL	i*St*a*SL**lVsl	66.6667
8.84	10	178	192	QSSGLYSLSSVVTVP	533	547	YSTVASSLVLLVSLG	*St*a*SL**lVsl*	60
