# Supplementary material for: Predicting Hemagglutinin MHC-II Ligand Analogues in Anti-TNFα Biologics: Implications for Immunogenicity of Pharmaceutical Proteins
Source: PLoS One. 2015 Aug 13;10(8):e0135451. doi: 10.1371/journal.pone.0135451 (PMC4536234; doi:10.1371/journal.pone.0135451)
Supplement: S5 Fig — (ZIP) [file pone.0135451.s005.zip › ADALC NY1050 1502.xls]

## Sheet: Sheet1
XCoord	YCoord	DStart	DEnd	DLigand	VStart	VEnd	VLigand	Sequence	%Total
0.3	0.2	42	56	KAPKLLIYAASTLQS	520	534	KLESMGVYQILAIYS	Kl**m*vY*i**i*S	53.3333
0.3	0.2	46	60	LLIYAASTLQSGVPS	524	538	MGVYQILAIYSTVAS	m*vY*i**i*S*V*S	53.3333
0.3	0.2	46	60	LLIYAASTLQSGVPS	536	550	VASSLVLLVSLGAIS	va**lv**v**Ga*S	53.3333
0.3	0.89	44	58	PKLLIYAASTLQSGV	3	17	VKLLVLLCTFTATYA	*KLLv*l*t***t*a	53.3333
0.3	0.89	45	59	KLLIYAASTLQSGVP	4	18	KLLVLLCTFTATYAD	KLLv*l*t***t*a*	53.3333
0.3	0.89	46	60	LLIYAASTLQSGVPS	5	19	LLVLLCTFTATYADT	LLv*l*t***t*a*t	53.3333
0.3	1.13	44	58	PKLLIYAASTLQSGV	526	540	VYQILAIYSTVASSL	***il*i*STv*S*l	53.3333
0.3	1.13	45	59	KLLIYAASTLQSGVP	527	541	YQILAIYSTVASSLV	**il*i*STv*S*l*	53.3333
0.3	2.45	46	60	LLIYAASTLQSGVPS	528	542	QILAIYSTVASSLVL	*il*i*STv*S*l**	53.3333
8.22	2.45	47	61	LIYAASTLQSGVPSR	529	543	ILAIYSTVASSLVLL	il*i*STv*S*l***	53.3333
0.3	3.6	46	60	LLIYAASTLQSGVPS	213	227	AYVSVVSSHYSRRFT	a*v*vvSs**S***t	53.3333
