# Supplementary material for: Predicting Hemagglutinin MHC-II Ligand Analogues in Anti-TNFα Biologics: Implications for Immunogenicity of Pharmaceutical Proteins
Source: PLoS One. 2015 Aug 13;10(8):e0135451. doi: 10.1371/journal.pone.0135451 (PMC4536234; doi:10.1371/journal.pone.0135451)
Supplement: S5 Fig — (ZIP) [file pone.0135451.s005.zip › ADALC CA07 1502.xls]

## Sheet: Sheet1
XCoord	YCoord	DStart	DEnd	DLigand	VStart	VEnd	VLigand	Sequence	%Total
0.3	0.3	46	60	LLIYAASTLQSGVPS	537	551	VASSLVLVVSLGAIS	va**lv**v**Ga*S	53.3333
0.3	1.13	43	57	APKLLIYAASTLQSG	1	15	MKAILVVLLYTFATA	m**iLv*ll*T**t*	53.3333
0.3	1.13	41	55	GKAPKLLIYAASTLQ	2	16	KAILVVLLYTFATAN	**i**vLlY***Tan	53.3333
0.3	1.13	42	56	KAPKLLIYAASTLQS	3	17	AILVVLLYTFATANA	*i**vLlY***Tan*	53.3333
0.3	1.13	43	57	APKLLIYAASTLQSG	4	18	ILVVLLYTFATANAD	i**vLlY***Tan**	53.3333
0.3	1.13	46	60	LLIYAASTLQSGVPS	5	19	LVVLLYTFATANADT	Lvv*l*t*a***a*t	53.3333
0.3	1.13	42	56	KAPKLLIYAASTLQS	526	540	RIYQILAIYSTVASS	ri**iLa***t*a*S	53.3333
0.3	1.13	44	58	PKLLIYAASTLQSGV	527	541	IYQILAIYSTVASSL	***il*i*STv*S*l	53.3333
0.3	1.13	45	59	KLLIYAASTLQSGVP	528	542	YQILAIYSTVASSLV	**il*i*STv*S*l*	53.3333
0.3	2.45	46	60	LLIYAASTLQSGVPS	529	543	QILAIYSTVASSLVL	*il*i*STv*S*l**	53.3333
8.22	2.45	47	61	LIYAASTLQSGVPSR	530	544	ILAIYSTVASSLVLV	il*i*STv*S*l***	53.3333
2.97	3.24	172	186	TYSLSSTLTLSKADY	258	272	TFEATGNLVVPRYAF	Tf*at**L*v*r**f	53.3333
7.24	9.34	183	197	KADYEKHKVYACEVT	112	126	FIDYEELREQLSSVS	*iDYE**r**l**Vs	53.3333
0.3	9.43	43	57	APKLLIYAASTLQSG	267	281	VPRYAFAMERNAGSG	vPr*a**m***a*SG	53.3333
0.3	9.43	44	58	PKLLIYAASTLQSGV	268	282	PRYAFAMERNAGSGI	Pr*a**m***a*SGi	53.3333
