# Supplementary material for: Predicting Hemagglutinin MHC-II Ligand Analogues in Anti-TNFα Biologics: Implications for Immunogenicity of Pharmaceutical Proteins
Source: PLoS One. 2015 Aug 13;10(8):e0135451. doi: 10.1371/journal.pone.0135451 (PMC4536234; doi:10.1371/journal.pone.0135451)
Supplement: S5 Fig — (ZIP) [file pone.0135451.s005.zip › ADAHC NY1050 1502.xls]

## Sheet: Sheet1
XCoord	YCoord	DStart	DEnd	DLigand	VStart	VEnd	VLigand	Sequence	%Total
6.27	0.2	175	189	PAVLQSSGLYSLSSV	518	532	GVKLESMGVYQILAI	*v*L*S*GvY*i**i	53.3333
6.27	0.2	176	190	AVLQSSGLYSLSSVV	519	533	VKLESMGVYQILAIY	v*L*S*GvY*i**i*	53.3333
6.27	0.2	177	191	VLQSSGLYSLSSVVT	520	534	KLESMGVYQILAIYS	*L*S*GvY*i**i*s	53.3333
8.27	0.2	89	103	EDTAVYYCAKVSYLS	521	535	LESMGVYQILAIYST	*esm**Y*i*a*Y*t	53.3333
7.73	0.2	178	192	LQSSGLYSLSSVVTV	521	535	LESMGVYQILAIYST	L*S*GvY*i**i*s*	53.3333
8.27	0.2	90	104	DTAVYYCAKVSYLST	522	536	ESMGVYQILAIYSTV	esm**Y*i*a*Y*t*	53.3333
8.27	0.2	91	105	TAVYYCAKVSYLSTA	523	537	SMGVYQILAIYSTVA	sm**Y*i*a*Y*t*A	53.3333
8.27	0.2	92	106	AVYYCAKVSYLSTAS	524	538	MGVYQILAIYSTVAS	m**Y*i*a*Y*t*AS	53.3333
6.27	0.2	171	185	VHTFPAVLQSSGLYS	524	538	MGVYQILAIYSTVAS	m**y*ila**S*v*S	53.3333
8.84	0.2	180	194	SSGLYSLSSVVTVPS	534	548	STVASSLVLLVSLGA	St*a*SL**lVsl**	60
3.24	0.2	183	197	LYSLSSVVTVPSSSL	534	548	STVASSLVLLVSLGA	***aSSlV*l*S**a	53.3333
8.84	0.2	181	195	SGLYSLSSVVTVPSS	535	549	TVASSLVLLVSLGAI	t*a*SL**lVsl***	53.3333
3.24	0.2	184	198	YSLSSVVTVPSSSLG	535	549	TVASSLVLLVSLGAI	**aSSlV*l*S**a*	53.3333
6.27	0.2	171	185	VHTFPAVLQSSGLYS	536	550	VASSLVLLVSLGAIS	V*s**vlL*S*Ga*S	60
8.84	0.2	182	196	GLYSLSSVVTVPSSS	536	550	VASSLVLLVSLGAIS	*a*SL**lVsl***S	53.3333
3.24	0.2	185	199	SLSSVVTVPSSSLGT	536	550	VASSLVLLVSLGAIS	*aSSlV*l*S**a*s	60
6.27	0.2	172	186	HTFPAVLQSSGLYSL	537	551	ASSLVLLVSLGAISF	*s**vlL*S*Ga*S*	53.3333
3.24	0.2	183	197	LYSLSSVVTVPSSSL	537	551	ASSLVLLVSLGAISF	a*SL**lVsl***S*	53.3333
3.24	0.2	186	200	LSSVVTVPSSSLGTQ	537	551	ASSLVLLVSLGAISF	aSSlV*l*S**a*s*	60
6.27	0.2	173	187	TFPAVLQSSGLYSLS	538	552	SSLVLLVSLGAISFW	s**vlL*S*Ga*S**	53.3333
3.24	0.2	187	201	SSVVTVPSSSLGTQT	538	552	SSLVLLVSLGAISFW	SSlV*l*S**a*s**	53.3333
6.27	0.7	175	189	PAVLQSSGLYSLSSV	320	334	PKYVRSTKLRMVTGL	P**v*St*L**vt*l	53.3333
6.27	0.71	177	191	VLQSSGLYSLSSVVT	328	342	LRMVTGLRNIPSIQS	l***tGL**i*Si*s	53.3333
7.73	0.79	178	192	LQSSGLYSLSSVVTV	323	337	VRSTKLRMVTGLRNI	v*St*L**vt*l**i	53.3333
6.73	0.79	27	41	FTFDDYAMHWVRQAP	324	338	RSTKLRMVTGLRNIP	*s****mv**lRniP	53.3333
8.84	0.79	179	193	QSSGLYSLSSVVTVP	324	338	RSTKLRMVTGLRNIP	*St*L**vt*l**iP	53.3333
6.73	0.79	28	42	TFDDYAMHWVRQAPG	325	339	STKLRMVTGLRNIPS	s****mv**lRniP*	53.3333
8.84	0.79	180	194	SSGLYSLSSVVTVPS	325	339	STKLRMVTGLRNIPS	St*L**vt*l**iPS	60
8.84	0.79	181	195	SGLYSLSSVVTVPSS	326	340	TKLRMVTGLRNIPSI	t*L**vt*l**iPS*	53.3333
6.27	0.89	177	191	VLQSSGLYSLSSVVT	5	19	LLVLLCTFTATYADT	lL*****ftat*a*T	53.3333
8.27	0.89	91	105	TAVYYCAKVSYLSTA	6	20	LVLLCTFTATYADTI	*vl*****atYa*Ti	53.3333
6.27	0.89	175	189	PAVLQSSGLYSLSSV	6	20	LVLLCTFTATYADTI	*vlL*t**a**a*ti	53.3333
7.73	0.89	178	192	LQSSGLYSLSSVVTV	6	20	LVLLCTFTATYADTI	L*****ftat*a*Ti	53.3333
8.27	1.13	93	107	VYYCAKVSYLSTASS	525	539	GVYQILAIYSTVASS	**Y*i*a*Y*t*ASS	53.3333
8.84	1.13	182	196	GLYSLSSVVTVPSSS	525	539	GVYQILAIYSTVASS	GvY*i**i*s***SS	53.3333
3.24	1.13	185	199	SLSSVVTVPSSSLGT	525	539	GVYQILAIYSTVASS	*v**il*i*St*a*s	53.3333
8.27	1.13	94	108	YYCAKVSYLSTASSL	526	540	VYQILAIYSTVASSL	*Y*i*a*Y*t*ASSL	60
6.27	1.13	172	186	HTFPAVLQSSGLYSL	526	540	VYQILAIYSTVASSL	****lai*St*a*SL	53.3333
3.24	1.13	183	197	LYSLSSVVTVPSSSL	526	540	VYQILAIYSTVASSL	vY*i**i*s***SSL	53.3333
3.24	1.13	186	200	LSSVVTVPSSSLGTQ	526	540	VYQILAIYSTVASSL	v**il*i*St*a*s*	53.3333
6.27	1.13	173	187	TFPAVLQSSGLYSLS	527	541	YQILAIYSTVASSLV	***lai*St*a*SL*	53.3333
6.27	2.45	174	188	FPAVLQSSGLYSLSS	528	542	QILAIYSTVASSLVL	**lai*St*a*SL**	53.3333
6.27	2.45	175	189	PAVLQSSGLYSLSSV	529	543	ILAIYSTVASSLVLL	*lai*St*a*SL**l	60
3.24	2.45	189	203	VVTVPSSSLGTQTYI	529	543	ILAIYSTVASSLVLL	il*i*St*a*s***l	53.3333
6.27	2.45	176	190	AVLQSSGLYSLSSVV	530	544	LAIYSTVASSLVLLV	lai*St*a*SL**lV	66.6667
7.73	3	178	192	LQSSGLYSLSSVVTV	302	316	INSSLPFQNVHPVTI	inSS**f*****VTi	53.3333
8.84	3.56	108	122	LDYWGQGTLVTVSSA	22	36	IGYHANNSTDTVDTV	i*Y**n*s**TV*tv	53.3333
2.03	6.27	78	92	SLYLDMNSLRAEDTA	429	443	DGFLDIWTYNAELLV	**fLDi*t**AE**v	53.3333
2.03	6.27	79	93	LYLDMNSLRAEDTAV	430	444	GFLDIWTYNAELLVL	*fLDi*t**AE**vl	60
2.03	6.27	80	94	YLDMNSLRAEDTAVY	431	445	FLDIWTYNAELLVLL	fLDi*t**AE**vl*	60
8.27	7.67	92	106	AVYYCAKVSYLSTAS	7	21	VLLCTFTATYADTIC	vl*****atYa*Ti*	53.3333
6.27	7.67	176	190	AVLQSSGLYSLSSVV	7	21	VLLCTFTATYADTIC	vlL*t**a**a*ti*	53.3333
8.27	10	92	106	AVYYCAKVSYLSTAS	531	545	AIYSTVASSLVLLVS	AiY**v**S*v**vS	53.3333
6.27	10	177	191	VLQSSGLYSLSSVVT	531	545	AIYSTVASSLVLLVS	ai*St*a*SL**lVs	66.6667
7.73	10	178	192	LQSSGLYSLSSVVTV	532	546	IYSTVASSLVLLVSL	i*St*a*SL**lVsl	66.6667
8.84	10	179	193	QSSGLYSLSSVVTVP	533	547	YSTVASSLVLLVSLG	*St*a*SL**lVsl*	60
