# Supplementary material for: Predicting Hemagglutinin MHC-II Ligand Analogues in Anti-TNFα Biologics: Implications for Immunogenicity of Pharmaceutical Proteins
Source: PLoS One. 2015 Aug 13;10(8):e0135451. doi: 10.1371/journal.pone.0135451 (PMC4536234; doi:10.1371/journal.pone.0135451)
Supplement: S5 Fig — (ZIP) [file pone.0135451.s005.zip › ADAHC CA3726 1502.xls]

## Sheet: Sheet1
XCoord	YCoord	DStart	DEnd	DLigand	VStart	VEnd	VLigand	Sequence	%Total
8.84	0.3	180	194	SSGLYSLSSVVTVPS	535	549	STVASSLVLVVSLGA	St*a*SL**VVsl**	60
3.24	0.3	183	197	LYSLSSVVTVPSSSL	535	549	STVASSLVLVVSLGA	***aSSlV*V*S**a	53.3333
8.84	0.3	181	195	SGLYSLSSVVTVPSS	536	550	TVASSLVLVVSLGAI	t*a*SL**VVsl***	53.3333
3.24	0.3	184	198	YSLSSVVTVPSSSLG	536	550	TVASSLVLVVSLGAI	**aSSlV*V*S**a*	53.3333
6.27	0.3	171	185	VHTFPAVLQSSGLYS	537	551	VASSLVLVVSLGAIS	V*s**vlv*S*Ga*S	60
8.84	0.3	182	196	GLYSLSSVVTVPSSS	537	551	VASSLVLVVSLGAIS	*a*SL**VVsl***S	53.3333
3.24	0.3	185	199	SLSSVVTVPSSSLGT	537	551	VASSLVLVVSLGAIS	*aSSlV*V*S**a*s	60
6.27	0.3	172	186	HTFPAVLQSSGLYSL	538	552	ASSLVLVVSLGAISF	*s**vlv*S*Ga*S*	53.3333
3.24	0.3	183	197	LYSLSSVVTVPSSSL	538	552	ASSLVLVVSLGAISF	a*SL**VVsl***S*	53.3333
3.24	0.3	186	200	LSSVVTVPSSSLGTQ	538	552	ASSLVLVVSLGAISF	aSSlV*V*S**a*s*	60
6.27	0.3	173	187	TFPAVLQSSGLYSLS	539	553	SSLVLVVSLGAISFW	s**vlv*S*Ga*S**	53.3333
3.24	0.3	187	201	SSVVTVPSSSLGTQT	539	553	SSLVLVVSLGAISFW	SSlV*V*S**a*s**	53.3333
7.73	0.57	178	192	LQSSGLYSLSSVVTV	303	317	INTSLPFQNIHPITI	intS**f*****iTi	53.3333
6.27	0.9	175	189	PAVLQSSGLYSLSSV	321	335	PKYVKSTKLRLATGL	P**v*St*L**at*l	53.3333
10	1.13	18	32	LRLSCAASGFTFDDY	1	15	MKAILVVLLYTFATA	mka**vv**yTF***	53.3333
3.24	1.13	183	197	LYSLSSVVTVPSSSL	6	20	VVLLYTFATANADTL	v**L*t*aTa***tL	53.3333
7.73	1.13	178	192	LQSSGLYSLSSVVTV	522	536	LESTRIYQILAIYST	L*St*iY*i**i*s*	53.3333
8.27	1.13	93	107	VYYCAKVSYLSTASS	526	540	RIYQILAIYSTVASS	**Y*i*a*Y*t*ASS	53.3333
3.24	1.13	185	199	SLSSVVTVPSSSLGT	526	540	RIYQILAIYSTVASS	*i**il*i*St*a*s	53.3333
8.27	1.13	94	108	YYCAKVSYLSTASSL	527	541	IYQILAIYSTVASSL	*Y*i*a*Y*t*ASSL	60
6.27	1.13	172	186	HTFPAVLQSSGLYSL	527	541	IYQILAIYSTVASSL	****lai*St*a*SL	53.3333
3.24	1.13	183	197	LYSLSSVVTVPSSSL	527	541	IYQILAIYSTVASSL	iY*i**i*s***SSL	53.3333
3.24	1.13	186	200	LSSVVTVPSSSLGTQ	527	541	IYQILAIYSTVASSL	i**il*i*St*a*s*	53.3333
6.27	1.13	173	187	TFPAVLQSSGLYSLS	528	542	YQILAIYSTVASSLV	***lai*St*a*SL*	53.3333
6.27	1.14	177	191	VLQSSGLYSLSSVVT	329	343	LRLATGLRNVPSIQS	l***tGL**v*Si*s	53.3333
7.73	1.67	178	192	LQSSGLYSLSSVVTV	324	338	VKSTKLRLATGLRNV	v*St*L**at*l**V	53.3333
6.73	1.67	27	41	FTFDDYAMHWVRQAP	325	339	KSTKLRLATGLRNVP	*s****la**lRnvP	53.3333
8.84	1.67	179	193	QSSGLYSLSSVVTVP	325	339	KSTKLRLATGLRNVP	*St*L**at*l**VP	53.3333
6.73	1.67	28	42	TFDDYAMHWVRQAPG	326	340	STKLRLATGLRNVPS	s****la**lRnvP*	53.3333
8.84	1.67	180	194	SSGLYSLSSVVTVPS	326	340	STKLRLATGLRNVPS	St*L**at*l**VPS	60
8.84	1.67	181	195	SGLYSLSSVVTVPSS	327	341	TKLRLATGLRNVPSI	t*L**at*l**VPS*	53.3333
3.24	2.45	186	200	LSSVVTVPSSSLGTQ	192	206	VLWGIHHPSTTADQQ	v***i**PStta**Q	53.3333
3.24	2.45	187	201	SSVVTVPSSSLGTQT	193	207	LWGIHHPSTTADQQS	***i**PStta**Qs	53.3333
3.24	2.45	188	202	SVVTVPSSSLGTQTY	194	208	WGIHHPSTTADQQSL	**i**PStta**Qs*	53.3333
6.27	2.45	174	188	FPAVLQSSGLYSLSS	529	543	QILAIYSTVASSLVL	**lai*St*a*SL**	53.3333
6.27	2.45	175	189	PAVLQSSGLYSLSSV	530	544	ILAIYSTVASSLVLV	*lai*St*a*SL**V	60
3.24	2.45	189	203	VVTVPSSSLGTQTYI	530	544	ILAIYSTVASSLVLV	il*i*St*a*s***v	53.3333
6.27	2.45	176	190	AVLQSSGLYSLSSVV	531	545	LAIYSTVASSLVLVV	lai*St*a*SL**VV	66.6667
8.84	3.56	108	122	LDYWGQGTLVTVSSA	22	36	IGYHANNSTDTVDTV	i*Y**n*s**TV*tv	53.3333
2.03	6.27	78	92	SLYLDMNSLRAEDTA	430	444	DGFLDIWTYNAELLV	**fLDi*t**AE**v	53.3333
2.03	6.27	79	93	LYLDMNSLRAEDTAV	431	445	GFLDIWTYNAELLVL	*fLDi*t**AE**vl	60
2.03	6.27	80	94	YLDMNSLRAEDTAVY	432	446	FLDIWTYNAELLVLL	fLDi*t**AE**vl*	60
6.27	6.73	177	191	VLQSSGLYSLSSVVT	521	535	KLESTRIYQILAIYS	*L*St*iY*i**i*s	53.3333
8.27	10	92	106	AVYYCAKVSYLSTAS	532	546	AIYSTVASSLVLVVS	AiY**v**S*v**vS	53.3333
6.27	10	177	191	VLQSSGLYSLSSVVT	532	546	AIYSTVASSLVLVVS	ai*St*a*SL**VVs	66.6667
7.73	10	178	192	LQSSGLYSLSSVVTV	533	547	IYSTVASSLVLVVSL	i*St*a*SL**VVsl	66.6667
8.84	10	179	193	QSSGLYSLSSVVTVP	534	548	YSTVASSLVLVVSLG	*St*a*SL**VVsl*	60
