# Supplementary material for: Predicting Hemagglutinin MHC-II Ligand Analogues in Anti-TNFα Biologics: Implications for Immunogenicity of Pharmaceutical Proteins
Source: PLoS One. 2015 Aug 13;10(8):e0135451. doi: 10.1371/journal.pone.0135451 (PMC4536234; doi:10.1371/journal.pone.0135451)
Supplement: S5 Fig — (ZIP) [file pone.0135451.s005.zip › ETN PA10 0103.xls]

## Sheet: Sheet1
XCoord	YCoord	DStart	DEnd	DLigand	VStart	VEnd	VLigand	Sequence	%Total
7.74	0.33	164	178	NVVAIPGNASMDAVC	528	542	QILAIYSTVASSLVL	qilAI***v***lV*	53.3333
4.56	0.79	163	177	CNVVAIPGNASMDAV	527	541	YQILAIYSTVASSLV	*qilAI***v***lV	53.3333
2.53	1.45	162	176	ICNVVAIPGNASMDA	526	540	VYQILAIYSTVASSL	v*qilAI***v***l	53.3333
