# Supplementary material for: Predicting Hemagglutinin MHC-II Ligand Analogues in Anti-TNFα Biologics: Implications for Immunogenicity of Pharmaceutical Proteins
Source: PLoS One. 2015 Aug 13;10(8):e0135451. doi: 10.1371/journal.pone.0135451 (PMC4536234; doi:10.1371/journal.pone.0135451)
Supplement: S5 Fig — (ZIP) [file pone.0135451.s005.zip › IFXLC PA10 0103.xls]

## Sheet: Sheet1
XCoord	YCoord	DStart	DEnd	DLigand	VStart	VEnd	VLigand	Sequence	%Total
0.22	0.19	2	16	ILLTQSPAILSVSPG	529	543	ILAIYSTVASSLVLL	ILa**S*va*Sl***	53.3333
1.66	0.19	104	118	LEVKRTVAAPSVFIF	529	543	ILAIYSTVASSLVLL	i*a**s*vA*Sl*l*	53.3333
0.1	0.33	1	15	DILLTQSPAILSVSP	528	542	QILAIYSTVASSLVL	*ILa**S*va*Sl**	53.3333
2.05	0.33	103	117	NLEVKRTVAAPSVFI	528	542	QILAIYSTVASSLVL	qi*a**s*vA*Sl*l	60
6.1	0.79	102	116	TNLEVKRTVAAPSVF	527	541	YQILAIYSTVASSLV	*qi*a**s*vA*Sl*	53.3333
