# Supplementary material for: Predicting Hemagglutinin MHC-II Ligand Analogues in Anti-TNFα Biologics: Implications for Immunogenicity of Pharmaceutical Proteins
Source: PLoS One. 2015 Aug 13;10(8):e0135451. doi: 10.1371/journal.pone.0135451 (PMC4536234; doi:10.1371/journal.pone.0135451)
Supplement: S5 Fig — (ZIP) [file pone.0135451.s005.zip › IFXHC CA3726 0103.xls]

## Sheet: Sheet1
XCoord	YCoord	DStart	DEnd	DLigand	VStart	VEnd	VLigand	Sequence	%Total
8.81	0.33	173	187	FPAVLQSSGLYSLSS	529	543	QILAIYSTVASSLVL	**lai*St*a*SL**	53.3333
8.16	0.79	172	186	TFPAVLQSSGLYSLS	528	542	YQILAIYSTVASSLV	***lai*St*a*SL*	53.3333
9.24	1.4	171	185	HTFPAVLQSSGLYSL	527	541	IYQILAIYSTVASSL	****lai*St*a*SL	53.3333
6.8	1.4	182	196	LYSLSSVVTVPSSSL	527	541	IYQILAIYSTVASSL	iY*i**i*s***SSL	53.3333
3.96	1.4	185	199	LSSVVTVPSSSLGTQ	527	541	IYQILAIYSTVASSL	i**il*i*St*a*s*	53.3333
6.8	2.5	182	196	LYSLSSVVTVPSSSL	6	20	VVLLYTFATANADTL	v**L*t*aTa***tL	53.3333
7.66	2.99	177	191	LQSSGLYSLSSVVTV	533	547	IYSTVASSLVLVVSL	i*St*a*SL**VVsl	66.6667
5.68	5.06	184	198	SLSSVVTVPSSSLGT	526	540	RIYQILAIYSTVASS	*i**il*i*St*a*s	53.3333
6.87	6.69	179	193	SSGLYSLSSVVTVPS	326	340	STKLRLATGLRNVPS	St*L**at*l**VPS	60
7.31	7.82	178	192	QSSGLYSLSSVVTVP	325	339	KSTKLRLATGLRNVP	*St*L**at*l**VP	53.3333
7.67	7.91	180	194	SGLYSLSSVVTVPSS	327	341	TKLRLATGLRNVPSI	t*L**at*l**VPS*	53.3333
7.66	8.31	177	191	LQSSGLYSLSSVVTV	324	338	VKSTKLRLATGLRNV	v*St*L**at*l**V	53.3333
