# Supplementary material for: Predicting Hemagglutinin MHC-II Ligand Analogues in Anti-TNFα Biologics: Implications for Immunogenicity of Pharmaceutical Proteins
Source: PLoS One. 2015 Aug 13;10(8):e0135451. doi: 10.1371/journal.pone.0135451 (PMC4536234; doi:10.1371/journal.pone.0135451)
Supplement: S5 Fig — (ZIP) [file pone.0135451.s005.zip › ADALC PA10 0103.xls]

## Sheet: Sheet1
XCoord	YCoord	DStart	DEnd	DLigand	VStart	VEnd	VLigand	Sequence	%Total
0.98	0.19	104	118	VEIKRTVAAPSVFIF	529	543	ILAIYSTVASSLVLL	i*a**s*vA*Sl*l*	53.3333
7.5	0.33	46	60	LLIYAASTLQSGVPS	528	542	QILAIYSTVASSLVL	*il*i*STv*S*l**	53.3333
0.83	0.33	103	117	KVEIKRTVAAPSVFI	528	542	QILAIYSTVASSLVL	*i*a**s*vA*Sl*l	53.3333
3.76	0.79	45	59	KLLIYAASTLQSGVP	527	541	YQILAIYSTVASSLV	**il*i*STv*S*l*	53.3333
2.79	1.45	44	58	PKLLIYAASTLQSGV	526	540	VYQILAIYSTVASSL	***il*i*STv*S*l	53.3333
7.5	7.77	46	60	LLIYAASTLQSGVPS	524	538	MGVYQILAIYSTVAS	m*vY*i**i*S*V*S	53.3333
2.79	9.23	44	58	PKLLIYAASTLQSGV	320	334	PKYVRSAKLRMVTGL	PK*v**A***m*tGl	53.3333
